# Supplementary material for: 7-Acetoxy­cochinchinone I
Source: Acta Crystallogr Sect E Struct Rep Online. 2009 Aug 22;65(Pt 9):o2223–4. doi: 10.1107/S1600536809032292 (PMC2970046; doi:10.1107/S1600536809032292)
Supplement: Supplementary file 1 [file e-65-o2223-sup1.cif]

##############################################################################
###                                                                        ###
###        Electronic paper (Acta Crystallographica Section E)             ###
###                                                                        ###
##############################################################################
#                                                                            #
# This CIF contains the data in a paper accepted for publication in Acta     #
# Crystallographica Section E. It conforms to the requirements of Notes      #
# for Authors for Section E, and has been peer reviewed under the auspices   #
# of the IUCr Commission on Journals.                                        #
#                                                                            #
# Full details of the Crystallographic Information File format               #
# are given in the paper "The Crystallographic Information File (CIF):       #
# a New Standard Archive File for Crystallography" by S. R. Hall, F. H.      #
# Allen and I. D. Brown [Acta Cryst. (1991), A47, 655-685].                  #
#                                                                            #
# The current version of the core CIF dictionary is obtainable from          #
# ftp://ftp.iucr.org/pub/cif_core.dic. The current version number is 2.4.    #
#                                                                            #
# Software is freely available for graphical display of the structure(s) in  #
# this CIF.  For information consult the CIF home page http://www.iucr.org/  #
# cif/home.html                                                              #
#                                                                            #
# This file may be used for bona fide research purposes within the           #
# scientific community so long as proper attribution is given to the journal # 
# article from which it was obtained.                                        #
#                                                                            #
##############################################################################
                                             
data_global
_audit_creation_method     'form.cif (version 2.0)'
_journal_data_validation_number     ?
_journal_date_recd_electronic     2009-07-22
_journal_date_accepted     2009-08-14
_journal_name_full     'Acta Crystallographica, Section E'
_journal_year     2009
_journal_volume     65
_journal_issue      9
_journal_page_first     o2223
_journal_page_last     o2224
_journal_paper_category     QO
_journal_coeditor_code     IS2444
_publ_contact_author_name     'Assoc.Prof. Dr. Suchada Chantrapromma'
_publ_contact_author_address
;
      Department of Chemistry
      Faculty of Science
      Prince of Songkla University
      Hat-Yai, Songkhla 90112
      THAILAND
;
_publ_contact_author_email     suchada.c@psu.ac.th
_publ_contact_author_fax     '66 74 212918'
_publ_contact_author_phone     '66 74 288447'
_publ_section_title
;
7-Acetoxycochinchinone I
;
_publ_section_title_footnote
;
 This paper is dedicated to the late Her Royal Highness Princess Galyani
Vadhana Krom Luang Naradhiwas Rajanagarindra for her patronage of Science in
Thailand.
;
loop_
    _publ_author_name
    _publ_author_footnote
    _publ_author_address
    'Suchada Chantrapromma'
;
      Thomson Reuters ResearcherID: A-5085-2009.
;
;     Crystal Materials Research Unit
      Department of Chemistry
      Faculty of Science
      Prince of Songkla University
      Hat-Yai, Songkhla 90112
      Thailand
;
    'Nawong Boonnak' ?
;     Crystal Materials Research Unit
      Department of Chemistry
      Faculty of Science
      Prince of Songkla University
      Hat-Yai, Songkhla 90112
      Thailand
;
    'Hoong-Kun Fun'
;
      Additional correspondence author, e-mail: hkfun@usm.my.
      Thomson Reuters ResearcherID: A-3561-2009.
;
;     X-ray Crystallography Unit
      School of Physics
      Universiti Sains Malaysia
      11800 USM, Penang
      Malaysia
;
data_I
_audit_creation_method     SHELXL-97
_chemical_name_systematic
;
12-[(2<i>E</i>)-3,7-dimethyl-2,6-octadienyl]-5,8-dihydroxy-2,2-dimethyl-
2<i>H</i>,6<i>H</i>-pyrano[3,2-<i>b</i>]xanthen-6-one
;
_chemical_name_common
;
7-Acetoxy-cochinchinone I
;
_chemical_formula_moiety     'C30 H32 O6'
_chemical_formula_sum     'C30 H32 O6'
_chemical_formula_iupac     'C30 H32 O6'
_chemical_formula_weight     488.56
_chemical_melting_point     ?
_chemical_melting_point_gt     389
_chemical_melting_point_lt     391
_symmetry_cell_setting     Triclinic
_symmetry_space_group_name_H-M     'P -1'
_symmetry_space_group_name_Hall     '-P 1'
loop_
    _symmetry_equiv_pos_as_xyz
    'x, y, z'
    '-x, -y, -z'
_cell_length_a     6.10470(10)
_cell_length_b     8.60190(10)
_cell_length_c     25.4475(4)
_cell_angle_alpha     97.705(2)
_cell_angle_beta     91.8880(10)
_cell_angle_gamma     106.5810(10)
_cell_volume     1265.60(3)
_cell_formula_units_Z     2
_cell_measurement_reflns_used     5745
_cell_measurement_theta_min     2.43
_cell_measurement_theta_max     27.50
_cell_measurement_temperature     100
_exptl_crystal_description     Needle
_exptl_crystal_colour     Yellow
_exptl_crystal_size_max     0.37
_exptl_crystal_size_mid     0.14
_exptl_crystal_size_min     0.07
_exptl_crystal_density_diffrn     1.282
_exptl_crystal_density_meas     ?
_exptl_crystal_density_method     'not measured'
_exptl_crystal_F_000     520
_exptl_absorpt_coefficient_mu     0.088
_exptl_absorpt_correction_type     multi-scan
_exptl_absorpt_process_details     '(<i>SADABS</i>; Bruker, 2005)'
_exptl_absorpt_correction_T_min     0.9677
_exptl_absorpt_correction_T_max     0.9941
_exptl_special_details
;
The crystal was placed in the cold stream of an Oxford Cryosystems Cobra
open-flow nitrogen cryostat (Cosier & Glazer, 1986) operating at 100.0(1) K.
;
_diffrn_ambient_temperature     100
_diffrn_radiation_type     'MoK\a'
_diffrn_radiation_wavelength     0.71073
_diffrn_radiation_source     'sealed tube'
_diffrn_radiation_monochromator     'graphite'
_diffrn_measurement_device_type     'Bruker APEXII CCD area-detector'
_diffrn_measurement_method     '\f and \w'
_diffrn_detector_area_resol_mean     ?
_diffrn_reflns_number     20232
_diffrn_reflns_av_R_equivalents     0.0560
_diffrn_reflns_av_sigmaI/netI     0.0633
_diffrn_reflns_theta_min     2.43
_diffrn_reflns_theta_max     27.50
_diffrn_reflns_theta_full     27.50
_diffrn_measured_fraction_theta_max     0.989
_diffrn_measured_fraction_theta_full     0.989
_diffrn_reflns_limit_h_min     -7
_diffrn_reflns_limit_h_max     7
_diffrn_reflns_limit_k_min     -11
_diffrn_reflns_limit_k_max     11
_diffrn_reflns_limit_l_min     -33
_diffrn_reflns_limit_l_max     33
_diffrn_standards_number     0
_diffrn_standards_interval_count     ?
_diffrn_standards_interval_time     ?
_diffrn_standards_decay_%     ?
_refine_special_details
;
Refinement of <i>F</i>^2^ against ALL reflections. The weighted <i>R</i>-factor
<i>wR</i> and goodness of fit <i>S</i> are based on <i>F</i>^2^, conventional
<i>R</i>-factors <i>R</i> are based on <i>F</i>, with <i>F</i> set to zero for
negative <i>F</i>^2^. The threshold expression of <i>F</i>^2^ >
\s(<i>F</i>^2^) is used only for calculating <i>R</i>-factors(gt) <i>etc</i>.
and is not relevant to the choice of reflections for refinement.
<i>R</i>-factors based on <i>F</i>^2^ are statistically about twice as large
as those based on <i>F</i>, and <i>R</i>- factors based on ALL data will be
even larger.
;
_reflns_number_total     5745
_reflns_number_gt     4481
_reflns_threshold_expression     I>2\s(I)
_refine_ls_structure_factor_coef     Fsqd
_refine_ls_matrix_type     full
_refine_ls_R_factor_all     0.1225
_refine_ls_R_factor_gt     0.0947
_refine_ls_wR_factor_gt     0.1580
_refine_ls_wR_factor_ref     0.1694
_refine_ls_goodness_of_fit_ref     1.218
_refine_ls_restrained_S_all     1.218
_refine_ls_number_reflns     5745
_refine_ls_number_parameters     370
_refine_ls_number_restraints     0
_refine_ls_hydrogen_treatment     constr
_refine_ls_weighting_scheme     calc
_refine_ls_weighting_details
         'calc w=1/[\s^2^(Fo^2^)+(0.0391P)^2^+1.0353P] where P=(Fo^2^+2Fc^2^)/3'
_atom_sites_solution_hydrogens     geom
_atom_sites_solution_primary     direct
_atom_sites_solution_secondary     difmap
_refine_ls_shift/su_max     0.000
_refine_ls_shift/su_mean     0.000
_refine_diff_density_max     0.261
_refine_diff_density_min     -0.219
_refine_ls_extinction_method     none
_refine_ls_extinction_coef     ?
loop_
    _atom_type_symbol
    _atom_type_description
    _atom_type_scat_dispersion_real
    _atom_type_scat_dispersion_imag
    _atom_type_scat_source
    'C' 'C' 0.0033 0.0016
                         'International Tables Vol C Tables 4.2.6.8 and 6.1.1.4'
    'H' 'H' 0.0000 0.0000
                         'International Tables Vol C Tables 4.2.6.8 and 6.1.1.4'
    'O' 'O' 0.0106 0.0060
                         'International Tables Vol C Tables 4.2.6.8 and 6.1.1.4'
_computing_data_collection     'APEX2 (Bruker, 2005)'
_computing_cell_refinement     'SAINT (Bruker, 2005)'
_computing_data_reduction     'SAINT (Bruker, 2005)'
_computing_structure_solution     'SHELXTL (Sheldrick, 2008)'
_computing_structure_refinement     'SHELXTL (Sheldrick, 2008)'
_computing_molecular_graphics     'SHELXTL (Sheldrick, 2008)'
_computing_publication_material
;
SHELXTL (Sheldrick, 2008) and PLATON (Spek, 2009)
;
loop_
    _atom_site_type_symbol
    _atom_site_label
    _atom_site_fract_x
    _atom_site_fract_y
    _atom_site_fract_z
    _atom_site_U_iso_or_equiv
    _atom_site_adp_type
    _atom_site_calc_flag
    _atom_site_refinement_flags
    _atom_site_occupancy
    _atom_site_disorder_assembly
    _atom_site_disorder_group
    O O1 0.4903(3) 0.0153(2) 0.34364(7) 0.0215(4) Uani d . 1 . .
    O O2 -0.2013(3) 0.1650(2) 0.45392(8) 0.0274(5) Uani d . 1 . .
    O O3 0.0140(3) 0.3410(2) 0.52310(8) 0.0290(5) Uani d . 1 . .
    O O4 0.5260(3) 0.5024(2) 0.37753(8) 0.0303(5) Uani d . 1 . .
    O O5 0.8916(3) 0.5734(2) 0.32694(9) 0.0338(5) Uani d . 1 . .
    H H1O5 0.7623 0.5744 0.3421 0.051 Uiso d R 1 . .
    O O6 1.1288(3) 0.1277(2) 0.24297(8) 0.0249(4) Uani d . 1 . .
    C C1 0.8620(5) 0.4101(3) 0.31609(12) 0.0275(7) Uani d . 1 . .
    C C2 1.0173(5) 0.3570(3) 0.28511(12) 0.0261(6) Uani d . 1 . .
    C C3 0.9824(4) 0.1868(3) 0.27332(11) 0.0223(6) Uani d . 1 . .
    C C4 0.8103(5) 0.0702(3) 0.29359(11) 0.0225(6) Uani d . 1 . .
    C C5 0.1645(5) -0.0618(3) 0.39063(11) 0.0231(6) Uani d . 1 . .
    H H5A 0.1686 -0.1697 0.3833 0.028 Uiso calc R 1 . .
    C C6 -0.0072(5) -0.0238(3) 0.41912(11) 0.0246(6) Uani d . 1 . .
    H H6A -0.1205 -0.1062 0.4311 0.030 Uiso calc R 1 . .
    C C7 -0.0089(5) 0.1388(3) 0.42974(11) 0.0242(6) Uani d . 1 . .
    C C8 0.1559(5) 0.2631(3) 0.41349(11) 0.0240(6) Uani d . 1 . .
    H H8A 0.1523 0.3710 0.4214 0.029 Uiso calc R 1 . .
    C C9 0.5139(5) 0.3543(3) 0.36676(11) 0.0244(6) Uani d . 1 . .
    C C10 0.6792(5) 0.2985(3) 0.33615(11) 0.0243(6) Uani d . 1 . .
    C C11 0.6618(4) 0.1303(3) 0.32475(11) 0.0209(6) Uani d . 1 . .
    C C12 0.3303(5) 0.0636(3) 0.37321(10) 0.0220(6) Uani d . 1 . .
    C C13 0.3306(5) 0.2261(3) 0.38476(11) 0.0235(6) Uani d . 1 . .
    C C14 1.2182(5) 0.4675(3) 0.26653(13) 0.0318(7) Uani d . 1 . .
    H H14A 1.2611 0.5795 0.2789 0.038 Uiso calc R 1 . .
    C C15 1.3398(5) 0.4041(4) 0.23125(13) 0.0334(7) Uani d . 1 . .
    H H15A 1.4824 0.4677 0.2235 0.040 Uiso calc R 1 . .
    C C16 1.2444(5) 0.2300(3) 0.20441(11) 0.0243(6) Uani d . 1 . .
    C C17 1.4310(5) 0.1556(4) 0.18603(12) 0.0308(7) Uani d . 1 . .
    H H17A 1.5389 0.1660 0.2155 0.046 Uiso calc R 1 . .
    H H17B 1.5084 0.2121 0.1588 0.046 Uiso calc R 1 . .
    H H17C 1.3640 0.0417 0.1721 0.046 Uiso calc R 1 . .
    C C18 1.0709(5) 0.2163(4) 0.15850(13) 0.0346(7) Uani d . 1 . .
    H H18A 0.9483 0.2564 0.1715 0.052 Uiso calc R 1 . .
    H H18B 1.0103 0.1035 0.1426 0.052 Uiso calc R 1 . .
    H H18C 1.1444 0.2802 0.1324 0.052 Uiso calc R 1 . .
    C C19 -0.1699(5) 0.2723(3) 0.50082(11) 0.0242(6) Uani d . 1 . .
    C C20 -0.3962(5) 0.2855(4) 0.51718(13) 0.0369(8) Uani d . 1 . .
    H H20A -0.3840 0.3261 0.5545 0.055 Uiso calc R 1 . .
    H H20B -0.5075 0.1794 0.5101 0.055 Uiso calc R 1 . .
    H H20C -0.4434 0.3597 0.4975 0.055 Uiso calc R 1 . .
    C C21 0.7812(5) -0.1116(3) 0.27952(11) 0.0203(6) Uani d . 1 . .
    H H21A 0.9307 -0.1293 0.2771 0.024 Uiso calc R 1 . .
    H H21B 0.7063 -0.1685 0.3074 0.024 Uiso calc R 1 . .
    C C22 0.6412(5) -0.1810(3) 0.22756(11) 0.0210(6) Uani d . 1 . .
    H H22A 0.4926 -0.1726 0.2263 0.025 Uiso calc R 1 . .
    C C23 0.7016(5) -0.2524(3) 0.18336(11) 0.0225(6) Uani d . 1 . .
    C C24 0.5354(5) -0.3151(4) 0.13489(11) 0.0292(7) Uani d . 1 A .
    H H24A 0.3826 -0.3189 0.1452 0.035 Uiso calc R 1 . .
    H H24B 0.5344 -0.4264 0.1215 0.035 Uiso calc R 1 . .
    C C25 0.5913(6) -0.2108(5) 0.09019(14) 0.0499(10) Uani d . 1 . .
    H H25A 0.7531 -0.1799 0.0861 0.060 Uiso d PR 0.513(6) A 1
    H H25B 0.5456 -0.1130 0.0986 0.060 Uiso d PR 0.513(6) A 1
    H H25C 0.7262 -0.2265 0.0748 0.060 Uiso d PR 0.487(6) A 2
    H H25D 0.6274 -0.0978 0.1060 0.060 Uiso d PR 0.487(6) A 2
    C C26A 0.4508(14) -0.3190(11) 0.0352(3) 0.0395(18) Uani d P 0.513(6) A 1
    H H26A 0.4791 -0.4172 0.0221 0.047 Uiso calc PR 0.513(6) A 1
    C C27A 0.2990(14) -0.2709(9) 0.0089(3) 0.0411(18) Uani d P 0.513(6) A 1
    C C28A 0.1669(19) -0.3770(13) -0.0404(4) 0.069(3) Uani d P 0.513(6) A 1
    H H28A 0.2035 -0.4791 -0.0455 0.103 Uiso calc PR 0.513(6) A 1
    H H28B 0.2073 -0.3217 -0.0706 0.103 Uiso calc PR 0.513(6) A 1
    H H28C 0.0056 -0.3978 -0.0366 0.103 Uiso calc PR 0.513(6) A 1
    C C29A 0.2355(14) -0.1167(10) 0.0241(3) 0.060(2) Uani d P 0.513(6) A 1
    H H29A 0.3303 -0.0533 0.0548 0.090 Uiso calc PR 0.513(6) A 1
    H H29B 0.0775 -0.1434 0.0320 0.090 Uiso calc PR 0.513(6) A 1
    H H29C 0.2577 -0.0541 -0.0049 0.090 Uiso calc PR 0.513(6) A 1
    C C26B 0.4121(13) -0.2419(10) 0.0485(3) 0.0317(17) Uani d P 0.487(6) A 2
    H H26B 0.2618 -0.2663 0.0582 0.038 Uiso calc PR 0.487(6) A 2
    C C27B 0.4451(14) -0.2384(8) -0.0025(3) 0.0322(16) Uani d P 0.487(6) A 2
    C C28B 0.2448(16) -0.2883(12) -0.0447(3) 0.045(2) Uani d P 0.487(6) A 2
    H H28D 0.1039 -0.3268 -0.0283 0.067 Uiso calc PR 0.487(6) A 2
    H H28E 0.2627 -0.3742 -0.0709 0.067 Uiso calc PR 0.487(6) A 2
    H H28F 0.2416 -0.1953 -0.0615 0.067 Uiso calc PR 0.487(6) A 2
    C C29B 0.6724(13) -0.1817(10) -0.0245(3) 0.046(2) Uani d P 0.487(6) A 2
    H H29D 0.7908 -0.1484 0.0040 0.069 Uiso calc PR 0.487(6) A 2
    H H29E 0.6766 -0.0906 -0.0429 0.069 Uiso calc PR 0.487(6) A 2
    H H29F 0.6966 -0.2697 -0.0488 0.069 Uiso calc PR 0.487(6) A 2
    C C30 0.9318(5) -0.2815(4) 0.17768(12) 0.0326(7) Uani d . 1 . .
    H H30A 1.0354 -0.2197 0.2074 0.049 Uiso calc R 1 . .
    H H30B 0.9913 -0.2472 0.1453 0.049 Uiso calc R 1 . .
    H H30C 0.9158 -0.3962 0.1768 0.049 Uiso calc R 1 . .
loop_
    _atom_site_aniso_label
    _atom_site_aniso_U_11
    _atom_site_aniso_U_22
    _atom_site_aniso_U_33
    _atom_site_aniso_U_12
    _atom_site_aniso_U_13
    _atom_site_aniso_U_23
    O1 0.0212(10) 0.0155(9) 0.0258(10) 0.0021(7) 0.0038(8) 0.0026(8)
    O2 0.0187(10) 0.0284(11) 0.0305(11) 0.0043(8) -0.0016(8) -0.0051(9)
    O3 0.0274(11) 0.0314(11) 0.0239(11) 0.0014(9) -0.0005(9) 0.0060(9)
    O4 0.0288(11) 0.0160(10) 0.0433(13) 0.0043(8) 0.0008(9) 0.0007(9)
    O5 0.0256(11) 0.0141(10) 0.0594(15) 0.0019(8) 0.0052(10) 0.0053(9)
    O6 0.0197(10) 0.0205(10) 0.0343(12) 0.0025(8) 0.0039(8) 0.0101(8)
    C1 0.0234(15) 0.0145(13) 0.0417(18) 0.0007(11) -0.0038(13) 0.0068(12)
    C2 0.0206(14) 0.0203(14) 0.0350(17) 0.0010(11) -0.0049(12) 0.0081(12)
    C3 0.0162(13) 0.0228(14) 0.0279(15) 0.0060(11) -0.0035(11) 0.0041(12)
    C4 0.0219(14) 0.0173(13) 0.0282(15) 0.0051(11) -0.0023(12) 0.0055(11)
    C5 0.0223(14) 0.0197(13) 0.0261(15) 0.0057(11) -0.0014(12) 0.0016(11)
    C6 0.0218(14) 0.0201(14) 0.0282(16) 0.0005(11) -0.0008(12) 0.0034(12)
    C7 0.0178(14) 0.0264(14) 0.0267(15) 0.0070(11) -0.0023(11) -0.0021(12)
    C8 0.0222(15) 0.0199(14) 0.0274(15) 0.0055(11) -0.0071(12) -0.0024(11)
    C9 0.0236(15) 0.0192(14) 0.0279(16) 0.0042(11) -0.0055(12) 0.0010(11)
    C10 0.0236(15) 0.0190(13) 0.0293(16) 0.0048(11) -0.0039(12) 0.0052(12)
    C11 0.0181(14) 0.0154(13) 0.0258(15) -0.0006(10) -0.0044(11) 0.0044(11)
    C12 0.0214(14) 0.0232(14) 0.0196(14) 0.0046(11) -0.0030(11) 0.0024(11)
    C13 0.0215(14) 0.0209(14) 0.0250(15) 0.0036(11) -0.0048(11) 0.0005(11)
    C14 0.0215(15) 0.0186(14) 0.053(2) 0.0004(12) 0.0022(14) 0.0097(13)
    C15 0.0215(16) 0.0272(16) 0.047(2) -0.0033(12) 0.0021(14) 0.0131(14)
    C16 0.0160(14) 0.0255(14) 0.0314(16) 0.0026(11) 0.0001(12) 0.0129(12)
    C17 0.0211(15) 0.0347(16) 0.0377(18) 0.0049(12) 0.0038(13) 0.0157(14)
    C18 0.0221(16) 0.0402(18) 0.0419(19) 0.0040(13) -0.0002(14) 0.0191(15)
    C19 0.0303(16) 0.0207(14) 0.0205(15) 0.0035(12) 0.0020(12) 0.0081(11)
    C20 0.0298(17) 0.0441(19) 0.0340(18) 0.0118(15) 0.0021(14) -0.0065(15)
    C21 0.0198(14) 0.0143(12) 0.0263(15) 0.0027(10) 0.0021(11) 0.0060(11)
    C22 0.0191(14) 0.0151(12) 0.0280(15) 0.0013(10) 0.0000(11) 0.0083(11)
    C23 0.0210(14) 0.0177(13) 0.0258(15) -0.0005(11) 0.0010(11) 0.0061(11)
    C24 0.0228(15) 0.0317(16) 0.0287(16) 0.0005(12) 0.0027(12) 0.0049(13)
    C25 0.036(2) 0.068(3) 0.041(2) -0.0003(18) -0.0023(16) 0.0271(19)
    C26A 0.050(5) 0.042(5) 0.023(4) 0.010(4) 0.004(3) 0.002(3)
    C27A 0.037(4) 0.049(4) 0.034(4) 0.002(3) -0.005(3) 0.019(3)
    C28A 0.074(7) 0.080(8) 0.038(5) -0.001(6) -0.022(5) 0.020(5)
    C29A 0.048(5) 0.080(6) 0.067(6) 0.030(4) 0.023(4) 0.033(5)
    C26B 0.032(4) 0.040(4) 0.024(4) 0.013(3) 0.009(3) 0.003(3)
    C27B 0.032(4) 0.033(4) 0.032(4) 0.013(3) -0.001(3) 0.001(3)
    C28B 0.046(5) 0.054(6) 0.035(5) 0.017(4) 0.001(4) 0.004(4)
    C29B 0.051(5) 0.064(5) 0.026(4) 0.019(4) 0.006(3) 0.007(3)
    C30 0.0285(17) 0.0382(17) 0.0303(17) 0.0109(14) 0.0020(13) -0.0001(13)
_geom_special_details
;
All e.s.d.'s (except the e.s.d. in the dihedral angle between two l.s. planes)
are estimated using the full covariance matrix. The cell e.s.d.'s are taken
into account individually in the estimation of e.s.d.'s in distances, angles
and torsion angles; correlations between e.s.d.'s in cell parameters are only
used when they are defined by crystal symmetry. An approximate (isotropic)
treatment of cell e.s.d.'s is used for estimating e.s.d.'s involving l.s.
planes.
;
loop_
    _geom_bond_atom_site_label_1
    _geom_bond_atom_site_label_2
    _geom_bond_site_symmetry_2
    _geom_bond_distance
    _geom_bond_publ_flag
    O1 C11 . 1.369(3) ?
    O1 C12 . 1.375(3) ?
    O2 C19 . 1.379(3) ?
    O2 C7 . 1.404(3) ?
    O3 C19 . 1.192(3) ?
    O4 C9 . 1.247(3) ?
    O5 C1 . 1.352(3) ?
    O5 H1O5 . 0.8912 ?
    O6 C3 . 1.361(3) ?
    O6 C16 . 1.469(3) ?
    C1 C2 . 1.389(4) ?
    C1 C10 . 1.409(4) ?
    C2 C3 . 1.406(4) ?
    C2 C14 . 1.457(4) ?
    C3 C4 . 1.396(4) ?
    C4 C11 . 1.387(4) ?
    C4 C21 . 1.514(3) ?
    C5 C6 . 1.383(4) ?
    C5 C12 . 1.385(4) ?
    C5 H5A . 0.9300 ?
    C6 C7 . 1.392(4) ?
    C6 H6A . 0.9300 ?
    C7 C8 . 1.363(4) ?
    C8 C13 . 1.398(4) ?
    C8 H8A . 0.9300 ?
    C9 C10 . 1.444(4) ?
    C9 C13 . 1.464(4) ?
    C10 C11 . 1.409(4) ?
    C12 C13 . 1.389(4) ?
    C14 C15 . 1.341(4) ?
    C14 H14A . 0.9300 ?
    C15 C16 . 1.500(4) ?
    C15 H15A . 0.9300 ?
    C16 C17 . 1.516(4) ?
    C16 C18 . 1.520(4) ?
    C17 H17A . 0.9600 ?
    C17 H17B . 0.9600 ?
    C17 H17C . 0.9600 ?
    C18 H18A . 0.9600 ?
    C18 H18B . 0.9600 ?
    C18 H18C . 0.9600 ?
    C19 C20 . 1.487(4) ?
    C20 H20A . 0.9600 ?
    C20 H20B . 0.9600 ?
    C20 H20C . 0.9600 ?
    C21 C22 . 1.502(4) ?
    C21 H21A . 0.9700 ?
    C21 H21B . 0.9700 ?
    C22 C23 . 1.323(4) ?
    C22 H22A . 0.9300 ?
    C23 C30 . 1.505(4) ?
    C23 C24 . 1.506(4) ?
    C24 C25 . 1.530(4) ?
    C24 H24A . 0.9700 ?
    C24 H24B . 0.9700 ?
    C25 C26B . 1.440(8) ?
    C25 C26A . 1.636(8) ?
    C25 H25A . 0.9601 ?
    C25 H25B . 0.9600 ?
    C25 H25C . 0.9600 ?
    C25 H25D . 0.9600 ?
    C26A C27A . 1.315(11) ?
    C26A H26A . 0.9300 ?
    C27A C29A . 1.492(11) ?
    C27A C28A . 1.505(12) ?
    C28A H28A . 0.9600 ?
    C28A H28B . 0.9600 ?
    C28A H28C . 0.9600 ?
    C29A H29A . 0.9600 ?
    C29A H29B . 0.9600 ?
    C29A H29C . 0.9600 ?
    C26B C27B . 1.324(10) ?
    C26B H26B . 0.9300 ?
    C27B C29B . 1.488(10) ?
    C27B C28B . 1.524(11) ?
    C28B H28D . 0.9600 ?
    C28B H28E . 0.9600 ?
    C28B H28F . 0.9600 ?
    C29B H29D . 0.9600 ?
    C29B H29E . 0.9600 ?
    C29B H29F . 0.9600 ?
    C30 H30A . 0.9600 ?
    C30 H30B . 0.9600 ?
    C30 H30C . 0.9600 ?
loop_
    _geom_angle_atom_site_label_1
    _geom_angle_atom_site_label_2
    _geom_angle_atom_site_label_3
    _geom_angle_site_symmetry_1
    _geom_angle_site_symmetry_3
    _geom_angle
    _geom_angle_publ_flag
    C11 O1 C12 . . 119.8(2) ?
    C19 O2 C7 . . 119.2(2) ?
    C1 O5 H1O5 . . 100.7 ?
    C3 O6 C16 . . 116.5(2) ?
    O5 C1 C2 . . 118.1(2) ?
    O5 C1 C10 . . 120.4(3) ?
    C2 C1 C10 . . 121.5(2) ?
    C1 C2 C3 . . 117.5(3) ?
    C1 C2 C14 . . 123.7(3) ?
    C3 C2 C14 . . 118.8(3) ?
    O6 C3 C4 . . 116.0(2) ?
    O6 C3 C2 . . 120.1(2) ?
    C4 C3 C2 . . 123.8(3) ?
    C11 C4 C3 . . 116.1(2) ?
    C11 C4 C21 . . 122.4(2) ?
    C3 C4 C21 . . 121.4(2) ?
    C6 C5 C12 . . 118.9(3) ?
    C6 C5 H5A . . 120.5 ?
    C12 C5 H5A . . 120.5 ?
    C5 C6 C7 . . 119.4(3) ?
    C5 C6 H6A . . 120.3 ?
    C7 C6 H6A . . 120.3 ?
    C8 C7 C6 . . 122.0(3) ?
    C8 C7 O2 . . 122.0(3) ?
    C6 C7 O2 . . 115.8(2) ?
    C7 C8 C13 . . 119.1(3) ?
    C7 C8 H8A . . 120.4 ?
    C13 C8 H8A . . 120.4 ?
    O4 C9 C10 . . 122.4(3) ?
    O4 C9 C13 . . 121.8(3) ?
    C10 C9 C13 . . 115.9(2) ?
    C1 C10 C11 . . 117.7(3) ?
    C1 C10 C9 . . 121.2(2) ?
    C11 C10 C9 . . 121.2(3) ?
    O1 C11 C4 . . 115.9(2) ?
    O1 C11 C10 . . 120.8(2) ?
    C4 C11 C10 . . 123.3(3) ?
    O1 C12 C5 . . 115.4(2) ?
    O1 C12 C13 . . 123.1(2) ?
    C5 C12 C13 . . 121.5(3) ?
    C12 C13 C8 . . 119.1(3) ?
    C12 C13 C9 . . 119.3(3) ?
    C8 C13 C9 . . 121.7(2) ?
    C15 C14 C2 . . 118.6(3) ?
    C15 C14 H14A . . 120.7 ?
    C2 C14 H14A . . 120.7 ?
    C14 C15 C16 . . 119.6(3) ?
    C14 C15 H15A . . 120.2 ?
    C16 C15 H15A . . 120.2 ?
    O6 C16 C15 . . 109.3(2) ?
    O6 C16 C17 . . 104.6(2) ?
    C15 C16 C17 . . 112.2(2) ?
    O6 C16 C18 . . 108.3(2) ?
    C15 C16 C18 . . 111.3(2) ?
    C17 C16 C18 . . 110.8(3) ?
    C16 C17 H17A . . 109.5 ?
    C16 C17 H17B . . 109.5 ?
    H17A C17 H17B . . 109.5 ?
    C16 C17 H17C . . 109.5 ?
    H17A C17 H17C . . 109.5 ?
    H17B C17 H17C . . 109.5 ?
    C16 C18 H18A . . 109.5 ?
    C16 C18 H18B . . 109.5 ?
    H18A C18 H18B . . 109.5 ?
    C16 C18 H18C . . 109.5 ?
    H18A C18 H18C . . 109.5 ?
    H18B C18 H18C . . 109.5 ?
    O3 C19 O2 . . 123.1(3) ?
    O3 C19 C20 . . 127.6(3) ?
    O2 C19 C20 . . 109.3(2) ?
    C19 C20 H20A . . 109.5 ?
    C19 C20 H20B . . 109.5 ?
    H20A C20 H20B . . 109.5 ?
    C19 C20 H20C . . 109.5 ?
    H20A C20 H20C . . 109.5 ?
    H20B C20 H20C . . 109.5 ?
    C22 C21 C4 . . 111.2(2) ?
    C22 C21 H21A . . 109.4 ?
    C4 C21 H21A . . 109.4 ?
    C22 C21 H21B . . 109.4 ?
    C4 C21 H21B . . 109.4 ?
    H21A C21 H21B . . 108.0 ?
    C23 C22 C21 . . 128.5(3) ?
    C23 C22 H22A . . 115.7 ?
    C21 C22 H22A . . 115.7 ?
    C22 C23 C30 . . 123.9(3) ?
    C22 C23 C24 . . 120.7(3) ?
    C30 C23 C24 . . 115.3(2) ?
    C23 C24 C25 . . 113.7(2) ?
    C23 C24 H24A . . 108.8 ?
    C25 C24 H24A . . 108.8 ?
    C23 C24 H24B . . 108.8 ?
    C25 C24 H24B . . 108.8 ?
    H24A C24 H24B . . 107.7 ?
    C26B C25 C24 . . 115.7(4) ?
    C24 C25 C26A . . 108.3(4) ?
    C26B C25 H25A . . 126.3 ?
    C24 C25 H25A . . 110.2 ?
    C26A C25 H25A . . 110.2 ?
    C26B C25 H25B . . 80.8 ?
    C24 C25 H25B . . 109.7 ?
    C26A C25 H25B . . 109.9 ?
    H25A C25 H25B . . 108.6 ?
    C26B C25 H25C . . 108.9 ?
    C24 C25 H25C . . 108.7 ?
    C26A C25 H25C . . 86.1 ?
    H25B C25 H25C . . 130.4 ?
    C26B C25 H25D . . 108.2 ?
    C24 C25 H25D . . 107.5 ?
    C26A C25 H25D . . 134.7 ?
    H25A C25 H25D . . 81.8 ?
    H25C C25 H25D . . 107.5 ?
    C27A C26A C25 . . 121.8(8) ?
    C27A C26A H26A . . 119.1 ?
    C25 C26A H26A . . 119.1 ?
    C26A C27A C29A . . 125.8(8) ?
    C26A C27A C28A . . 120.2(9) ?
    C29A C27A C28A . . 114.0(8) ?
    C27B C26B C25 . . 124.9(7) ?
    C27B C26B H26B . . 117.5 ?
    C25 C26B H26B . . 117.5 ?
    C26B C27B C29B . . 125.1(7) ?
    C26B C27B C28B . . 121.5(7) ?
    C29B C27B C28B . . 113.4(6) ?
    C27B C28B H28D . . 109.5 ?
    C27B C28B H28E . . 109.5 ?
    H28D C28B H28E . . 109.5 ?
    C27B C28B H28F . . 109.5 ?
    H28D C28B H28F . . 109.5 ?
    H28E C28B H28F . . 109.5 ?
    C27B C29B H29D . . 109.5 ?
    C27B C29B H29E . . 109.5 ?
    H29D C29B H29E . . 109.5 ?
    C27B C29B H29F . . 109.5 ?
    H29D C29B H29F . . 109.5 ?
    H29E C29B H29F . . 109.5 ?
    C23 C30 H30A . . 109.5 ?
    C23 C30 H30B . . 109.5 ?
    H30A C30 H30B . . 109.5 ?
    C23 C30 H30C . . 109.5 ?
    H30A C30 H30C . . 109.5 ?
    H30B C30 H30C . . 109.5 ?
loop_
    _geom_torsion_atom_site_label_1
    _geom_torsion_atom_site_label_2
    _geom_torsion_atom_site_label_3
    _geom_torsion_atom_site_label_4
    _geom_torsion_site_symmetry_1
    _geom_torsion_site_symmetry_2
    _geom_torsion_site_symmetry_3
    _geom_torsion_site_symmetry_4
    _geom_torsion
    _geom_torsion_publ_flag
    O5 C1 C2 C3 . . . . -178.9(2) ?
    C10 C1 C2 C3 . . . . 1.5(4) ?
    O5 C1 C2 C14 . . . . 4.1(4) ?
    C10 C1 C2 C14 . . . . -175.5(3) ?
    C16 O6 C3 C4 . . . . 155.6(2) ?
    C16 O6 C3 C2 . . . . -28.0(3) ?
    C1 C2 C3 O6 . . . . 179.8(2) ?
    C14 C2 C3 O6 . . . . -3.0(4) ?
    C1 C2 C3 C4 . . . . -4.1(4) ?
    C14 C2 C3 C4 . . . . 173.1(3) ?
    O6 C3 C4 C11 . . . . 179.7(2) ?
    C2 C3 C4 C11 . . . . 3.4(4) ?
    O6 C3 C4 C21 . . . . -3.7(4) ?
    C2 C3 C4 C21 . . . . -179.9(3) ?
    C12 C5 C6 C7 . . . . -0.2(4) ?
    C5 C6 C7 C8 . . . . -0.9(4) ?
    C5 C6 C7 O2 . . . . 173.6(2) ?
    C19 O2 C7 C8 . . . . -60.2(4) ?
    C19 O2 C7 C6 . . . . 125.3(3) ?
    C6 C7 C8 C13 . . . . 0.8(4) ?
    O2 C7 C8 C13 . . . . -173.4(2) ?
    O5 C1 C10 C11 . . . . -178.1(3) ?
    C2 C1 C10 C11 . . . . 1.5(4) ?
    O5 C1 C10 C9 . . . . 2.6(4) ?
    C2 C1 C10 C9 . . . . -177.8(3) ?
    O4 C9 C10 C1 . . . . -1.0(4) ?
    C13 C9 C10 C1 . . . . 179.3(3) ?
    O4 C9 C10 C11 . . . . 179.7(3) ?
    C13 C9 C10 C11 . . . . 0.0(4) ?
    C12 O1 C11 C4 . . . . -177.6(2) ?
    C12 O1 C11 C10 . . . . 1.3(4) ?
    C3 C4 C11 O1 . . . . 178.7(2) ?
    C21 C4 C11 O1 . . . . 2.1(4) ?
    C3 C4 C11 C10 . . . . -0.2(4) ?
    C21 C4 C11 C10 . . . . -176.8(2) ?
    C1 C10 C11 O1 . . . . 179.0(2) ?
    C9 C10 C11 O1 . . . . -1.7(4) ?
    C1 C10 C11 C4 . . . . -2.2(4) ?
    C9 C10 C11 C4 . . . . 177.1(3) ?
    C11 O1 C12 C5 . . . . -179.8(2) ?
    C11 O1 C12 C13 . . . . 0.9(4) ?
    C6 C5 C12 O1 . . . . -177.8(2) ?
    C6 C5 C12 C13 . . . . 1.5(4) ?
    O1 C12 C13 C8 . . . . 177.6(2) ?
    C5 C12 C13 C8 . . . . -1.7(4) ?
    O1 C12 C13 C9 . . . . -2.6(4) ?
    C5 C12 C13 C9 . . . . 178.1(3) ?
    C7 C8 C13 C12 . . . . 0.5(4) ?
    C7 C8 C13 C9 . . . . -179.3(3) ?
    O4 C9 C13 C12 . . . . -177.7(3) ?
    C10 C9 C13 C12 . . . . 2.0(4) ?
    O4 C9 C13 C8 . . . . 2.1(4) ?
    C10 C9 C13 C8 . . . . -178.2(3) ?
    C1 C2 C14 C15 . . . . -171.4(3) ?
    C3 C2 C14 C15 . . . . 11.6(4) ?
    C2 C14 C15 C16 . . . . 11.3(4) ?
    C3 O6 C16 C15 . . . . 47.3(3) ?
    C3 O6 C16 C17 . . . . 167.6(2) ?
    C3 O6 C16 C18 . . . . -74.1(3) ?
    C14 C15 C16 O6 . . . . -39.3(4) ?
    C14 C15 C16 C17 . . . . -155.0(3) ?
    C14 C15 C16 C18 . . . . 80.2(3) ?
    C7 O2 C19 O3 . . . . -2.5(4) ?
    C7 O2 C19 C20 . . . . 177.3(2) ?
    C11 C4 C21 C22 . . . . 92.4(3) ?
    C3 C4 C21 C22 . . . . -84.1(3) ?
    C4 C21 C22 C23 . . . . 119.2(3) ?
    C21 C22 C23 C30 . . . . 1.6(4) ?
    C21 C22 C23 C24 . . . . 179.9(2) ?
    C22 C23 C24 C25 . . . . 107.2(3) ?
    C30 C23 C24 C25 . . . . -74.4(3) ?
    C23 C24 C25 C26B . . . . -166.2(5) ?
    C23 C24 C25 C26A . . . . 163.1(4) ?
    C26B C25 C26A C27A . . . . 9.2(7) ?
    C24 C25 C26A C27A . . . . 119.4(7) ?
    C25 C26A C27A C29A . . . . 0.6(12) ?
    C25 C26A C27A C28A . . . . -177.7(7) ?
    C24 C25 C26B C27B . . . . -143.2(7) ?
    C26A C25 C26B C27B . . . . -61.7(9) ?
    C25 C26B C27B C29B . . . . -8.0(12) ?
    C25 C26B C27B C28B . . . . 174.2(7) ?
loop_
    _geom_hbond_atom_site_label_D
    _geom_hbond_atom_site_label_H
    _geom_hbond_atom_site_label_A
    _geom_hbond_site_symmetry_A
    _geom_hbond_distance_DH
    _geom_hbond_distance_HA
    _geom_hbond_distance_DA
    _geom_hbond_angle_DHA
    _geom_hbond_publ_flag
    O5 H1O5 O4 1_555 0.89 1.73 2.576(3) 157 y
    C5 H5A O5 1_445 0.93 2.58 3.275(3) 132 y
    C20 H20A O4 2_566 0.96 2.47 3.285(4) 143 y
    C17 H17A Cg3 1_655 0.97 2.74 3.694(3) 171 y
