# Supplementary material for: 7-Acetoxy­cochinchinone I
Source: Acta Crystallogr Sect E Struct Rep Online. 2009 Aug 22;65(Pt 9):o2223–4. doi: 10.1107/S1600536809032292 (PMC2970046; doi:10.1107/S1600536809032292)
Supplement: Supplementary file 2 [file e-65-o2223-Isup2.hkl]

# 
# h,k,l, Fc-squared, Fo-squared, sigma(Fo-squared) and status flag 
# 
data_I
_shelx_title ' ble21m in P-1  (100K)' 
_shelx_refln_list_code          4 
_shelx_F_calc_maximum      172.52 
_exptl_crystal_F_000       520.00 
_reflns_d_resolution_high  0.7696 
 
loop_ 
 _symmetry_equiv_pos_as_xyz 
 'x, y, z' 
 '-x, -y, -z' 
 
_cell_length_a     6.1047 
_cell_length_b     8.6019 
_cell_length_c    25.4475 
_cell_angle_alpha  97.705 
_cell_angle_beta   91.888 
_cell_angle_gamma 106.581 
 
_shelx_F_squared_multiplier     1.000 
 
loop_ 
 _refln_index_h 
 _refln_index_k 
 _refln_index_l 
 _refln_F_squared_calc 
 _refln_F_squared_meas 
 _refln_F_squared_sigma 
 _refln_observed_status 
   1   0   0       11.01       19.47      2.71 o 
   2   0   0      500.89      489.11     12.18 o 
   3   0   0       76.40       71.79      5.56 o 
   4   0   0      151.96      142.38      4.98 o 
   5   0   0       25.21       31.79      3.93 o 
   6   0   0      536.37      556.03     17.76 o 
   7   0   0        0.02        2.06      6.20 o 
  -7   1   0       13.52        9.73      6.17 o 
  -6   1   0        9.07       11.76      5.26 o 
  -4   1   0      479.50      450.12     29.70 o 
  -3   1   0      658.92      658.15     23.63 o 
  -2   1   0      227.92      230.43     11.57 o 
  -1   1   0      793.37      748.05     17.23 o 
   0   1   0      644.58      591.58     19.23 o 
   1   1   0      209.20      193.31      5.06 o 
   2   1   0      283.81      283.33      8.71 o 
   3   1   0      105.90      104.13      6.16 o 
   4   1   0      282.71      246.60      9.00 o 
   5   1   0       26.41       25.37      7.34 o 
   6   1   0       88.29      106.78     17.08 o 
   7   1   0        7.63       13.92      8.66 o 
  -5   2   0      140.14      118.99     21.23 o 
  -4   2   0       21.20       42.51      8.77 o 
  -3   2   0      570.05      644.25     22.80 o 
  -2   2   0      252.74      245.00      7.63 o 
  -1   2   0      155.86      132.38      4.38 o 
   0   2   0     5919.24     5726.83     64.89 o 
   1   2   0      112.99      121.61      6.07 o 
   2   2   0      794.49      828.74     12.90 o 
   3   2   0      990.24      933.60     23.22 o 
   4   2   0       77.61       75.02      8.38 o 
   5   2   0        0.93        6.75      6.92 o 
   6   2   0      190.11      245.51     17.27 o 
   7   2   0        7.68       16.89      9.16 o 
  -6   3   0       73.19       66.07     19.88 o 
  -5   3   0       29.89       45.04     14.11 o 
  -4   3   0       80.50      112.46     12.29 o 
  -3   3   0      268.91      278.95      7.49 o 
  -2   3   0      277.85      274.85      7.67 o 
  -1   3   0        0.02        0.97      2.15 o 
   0   3   0      202.85      185.94      5.55 o 
   1   3   0        9.58       19.87      2.90 o 
   2   3   0      764.99      757.81     19.35 o 
   3   3   0        9.38       19.39      5.02 o 
   4   3   0       61.07       69.32      9.27 o 
   5   3   0       41.63       18.95      6.60 o 
   6   3   0       55.30       61.52     11.25 o 
  -7   4   0       10.67       36.69     18.14 o 
  -6   4   0       10.46      -11.26     10.41 o 
  -5   4   0        0.89        6.35     10.67 o 
  -4   4   0       91.69       96.61      3.89 o 
  -3   4   0       80.88       89.02      4.41 o 
  -2   4   0      209.25      182.13      6.91 o 
  -1   4   0     3795.55     3883.62     37.51 o 
   0   4   0        9.91       21.46      2.56 o 
   1   4   0        0.24        2.87      2.01 o 
   2   4   0       78.86       97.28      8.02 o 
   3   4   0        0.88        3.06      3.87 o 
   4   4   0       20.17       24.06      7.60 o 
   5   4   0      161.44      153.37     17.13 o 
   6   4   0       17.06       15.65     15.76 o 
  -7   5   0        3.29       12.14     16.55 o 
  -6   5   0        2.79       14.26     14.03 o 
  -5   5   0        0.00        5.18      2.55 o 
  -4   5   0      120.90      113.80      6.13 o 
  -3   5   0        1.80        6.73      3.23 o 
  -2   5   0       69.42       65.93      4.90 o 
  -1   5   0      285.00      302.26      7.89 o 
   0   5   0        5.51        9.77      2.19 o 
   1   5   0       44.21       39.82      3.65 o 
   2   5   0      136.21      176.57     13.12 o 
   3   5   0      235.89      214.89     14.42 o 
   4   5   0      144.88      129.15     13.82 o 
   5   5   0        4.39       14.29      6.63 o 
  -7   6   0        0.01        8.78     13.76 o 
  -6   6   0      146.74      134.98     13.26 o 
  -5   6   0        8.84       10.87      4.07 o 
  -4   6   0     1786.93     1838.82     46.63 o 
  -3   6   0        0.23        4.60      2.59 o 
  -2   6   0       49.59       61.90      4.68 o 
  -1   6   0      104.69       91.13      5.48 o 
   0   6   0        7.78       14.59      2.61 o 
   1   6   0      256.29      257.78     10.69 o 
   2   6   0     2523.23     2373.41     35.73 o 
   3   6   0        8.64       17.92      5.80 o 
   4   6   0       18.60       25.37      7.77 o 
   5   6   0       88.96       65.55     21.76 o 
  -7   7   0        8.38       18.71     13.33 o 
  -6   7   0       10.04        9.23      4.97 o 
  -5   7   0        2.07       11.54      5.01 o 
  -4   7   0      209.70      231.11     19.22 o 
  -3   7   0       13.01        4.91      5.00 o 
  -2   7   0      193.98      227.97     12.33 o 
  -1   7   0        0.52        3.88      4.18 o 
   0   7   0       58.59       53.76      7.43 o 
   1   7   0      114.45      103.99      8.35 o 
   2   7   0        6.72       15.00      4.43 o 
   3   7   0       74.78       70.19      8.88 o 
   4   7   0       31.80       61.07     11.90 o 
  -6   8   0       35.47       23.90      9.93 o 
  -5   8   0       15.95       15.74      7.60 o 
  -4   8   0       93.54       81.47     14.15 o 
  -3   8   0       17.26       18.38      6.00 o 
  -2   8   0        4.71        2.79      4.54 o 
  -1   8   0      216.52      161.79     12.11 o 
   0   8   0       34.64       38.13      8.36 o 
   1   8   0       50.41       46.69      9.37 o 
   2   8   0       40.45       43.12      8.12 o 
   3   8   0       72.69       95.17     12.42 o 
  -6   9   0       40.80       43.77      9.12 o 
  -5   9   0        9.28        5.41      5.82 o 
  -4   9   0       11.44       17.39      6.16 o 
  -3   9   0        1.95       11.66      6.92 o 
  -2   9   0      188.00      158.55     12.35 o 
  -1   9   0       62.79       50.38      7.34 o 
   0   9   0       12.89       19.48      7.31 o 
   1   9   0       14.32       24.65      9.17 o 
   2   9   0        6.05       25.22      9.70 o 
  -5  10   0       10.43       37.26     10.79 o 
  -4  10   0       34.48       36.16      9.37 o 
  -3  10   0        1.52        8.21      7.48 o 
  -2  10   0      126.88      113.42     11.45 o 
  -1  10   0        0.41       11.78      7.36 o 
   0  10   0        5.41       15.04      8.74 o 
   1  10   0      111.50      114.43     17.89 o 
  -3  11   0        8.24        9.70     14.73 o 
  -2  11   0       39.36       62.51     11.99 o 
   2 -11   1       25.23       31.15      8.71 o 
   3 -11   1      121.58      129.36     20.45 o 
  -1 -10   1        0.45       12.21      8.78 o 
   0 -10   1       13.95       38.07     10.97 o 
   1 -10   1        8.14       21.31      8.09 o 
   2 -10   1        0.01       13.92      5.73 o 
   3 -10   1       13.25       21.88     10.40 o 
   4 -10   1       22.52       19.12      7.64 o 
   5 -10   1        8.34       16.70     10.61 o 
  -2  -9   1       12.30       22.21     10.82 o 
  -1  -9   1        0.03       18.35      7.22 o 
   0  -9   1      189.00      184.45     16.93 o 
   1  -9   1       76.59       50.73      7.23 o 
   2  -9   1        0.21       10.52      5.33 o 
   3  -9   1      426.28      401.99     22.55 o 
   4  -9   1       10.17       11.23      6.34 o 
   5  -9   1        0.59       15.13      6.79 o 
   6  -9   1        1.67        8.88      5.62 o 
  -3  -8   1       22.92       25.33      7.56 o 
  -2  -8   1        3.14       12.39      5.46 o 
  -1  -8   1       19.23       15.00      7.61 o 
   0  -8   1       15.63       22.51      7.05 o 
   1  -8   1        0.00        1.70      3.62 o 
   2  -8   1      399.97      372.78     14.71 o 
   3  -8   1       36.98       22.93      6.85 o 
   4  -8   1      116.06       98.18     12.01 o 
   5  -8   1        1.83       28.43      6.91 o 
   6  -8   1        5.93       12.46     12.32 o 
  -4  -7   1       52.34       50.23     11.39 o 
  -3  -7   1        0.13       23.04      6.07 o 
  -2  -7   1        6.35       11.54      4.13 o 
  -1  -7   1      329.85      326.28     13.37 o 
   0  -7   1       19.16       24.47      4.54 o 
   1  -7   1       72.87       64.96      6.07 o 
   2  -7   1       23.92       30.25      5.88 o 
   3  -7   1        2.08        2.64      4.43 o 
   4  -7   1      764.87      820.64     26.60 o 
   5  -7   1       26.22       31.22      8.78 o 
   6  -7   1        2.98       12.76      8.55 o 
   7  -7   1        8.27       17.56      7.55 o 
  -5  -6   1       13.59       28.55     11.66 o 
  -4  -6   1       27.62       28.42      8.15 o 
  -3  -6   1       11.33       20.92      5.49 o 
  -2  -6   1        4.78       17.25      4.20 o 
  -1  -6   1       11.48       13.60      3.66 o 
   0  -6   1       12.64       10.44      2.63 o 
   1  -6   1        1.47        7.27      2.56 o 
   2  -6   1      172.23      194.97      7.16 o 
   3  -6   1      187.66      189.07     14.40 o 
   4  -6   1       83.63       89.22      9.15 o 
   5  -6   1       33.46       41.59     10.40 o 
   6  -6   1        0.76        6.49      5.64 o 
   7  -6   1       11.08       21.02     16.99 o 
  -5  -5   1      122.59      119.39     21.92 o 
  -4  -5   1        0.13        8.92      5.61 o 
  -3  -5   1       33.41       29.17      6.05 o 
  -2  -5   1     1124.69     1063.99     20.33 o 
  -1  -5   1       19.74       28.67      3.49 o 
   0  -5   1       10.35       24.71      3.46 o 
   1  -5   1      924.57      966.45     14.87 o 
   2  -5   1       37.17       51.56      6.47 o 
   3  -5   1       15.39       13.19      3.99 o 
   4  -5   1       57.57       81.34      7.29 o 
   5  -5   1        5.56        9.72      3.40 o 
   6  -5   1        0.94       27.29     15.29 o 
   7  -5   1      321.81      295.79     39.49 o 
  -6  -4   1       60.53       70.62     26.08 o 
  -5  -4   1        0.02        9.76      8.39 o 
  -4  -4   1       32.98       41.45      9.34 o 
  -3  -4   1        0.01       -0.47      3.11 o 
  -2  -4   1        0.00        4.12      2.63 o 
  -1  -4   1      307.67      305.54      7.77 o 
   0  -4   1        2.78        9.17      2.11 o 
   1  -4   1      241.29      246.46      6.38 o 
   2  -4   1       88.80       98.52      5.82 o 
   3  -4   1     1080.75     1095.37     16.49 o 
   4  -4   1        0.08        8.28      1.99 o 
   5  -4   1       74.53       58.48     16.67 o 
   6  -4   1      147.96      191.56     29.31 o 
  -6  -3   1      167.12      135.18     15.47 o 
  -5  -3   1       12.95       22.20      8.19 o 
  -4  -3   1        8.20       11.40      6.77 o 
  -3  -3   1        4.29        6.05      5.00 o 
  -2  -3   1      422.03      397.37      9.85 o 
  -1  -3   1      177.45      180.64      6.12 o 
   0  -3   1       40.51       49.58      4.56 o 
   1  -3   1      742.16      678.46      8.88 o 
   2  -3   1        4.27        5.99      2.41 o 
   3  -3   1      116.54       91.52      4.41 o 
   4  -3   1      155.95      162.19     14.06 o 
   5  -3   1       10.88       11.44     10.56 o 
   6  -3   1       18.86        4.35     11.70 o 
  -7  -2   1       49.32       54.48     14.52 o 
  -6  -2   1        3.71       12.47      5.33 o 
  -5  -2   1        1.19       11.34      5.23 o 
  -4  -2   1       10.51       17.56      4.78 o 
  -3  -2   1       24.11       20.02      5.57 o 
  -2  -2   1     1636.10     1705.05     21.28 o 
  -1  -2   1      374.96      382.77     11.15 o 
   0  -2   1      545.21      535.52      8.25 o 
   1  -2   1     2000.31     1851.02     21.68 o 
   2  -2   1     1181.43     1195.76     23.83 o 
   3  -2   1       69.13       75.79      9.02 o 
   4  -2   1      817.83      876.61     42.31 o 
   5  -2   1       46.11       64.10     16.97 o 
  -7  -1   1        0.00       12.80      5.55 o 
  -6  -1   1      349.85      315.86     15.11 o 
  -5  -1   1       18.54       28.67      5.75 o 
  -4  -1   1       17.00       25.62      3.76 o 
  -3  -1   1      332.26      351.45      9.79 o 
  -2  -1   1      639.32      639.81     13.57 o 
  -1  -1   1      163.66      175.84      4.88 o 
   0  -1   1     1909.81     1975.30     60.87 o 
   1  -1   1      973.20      945.14     19.49 o 
   2  -1   1      217.69      212.31      8.74 o 
   3  -1   1      328.00      367.13     19.42 o 
   4  -1   1       42.51       53.72     13.91 o 
   6  -1   1      580.48      547.15     22.73 o 
   7  -1   1       43.54       41.25      9.32 o 
  -7   0   1       23.89       43.40     11.06 o 
  -6   0   1      612.95      614.04     18.68 o 
  -5   0   1      123.75      122.37      6.37 o 
  -4   0   1       78.99       97.36      4.53 o 
  -3   0   1        6.95       11.46      1.67 o 
  -2   0   1      226.01      222.34      7.96 o 
  -1   0   1     3011.25     2878.78     36.07 o 
   1   0   1      925.70      899.17     20.00 o 
   2   0   1      210.17      227.48      9.98 o 
   3   0   1      168.71      159.04      4.56 o 
   4   0   1        5.15        8.65      1.95 o 
   5   0   1       39.08       43.89      5.22 o 
   6   0   1      566.20      524.04     38.25 o 
   7   0   1       13.41       33.02      9.94 o 
  -7   1   1        4.47       11.76      6.23 o 
  -6   1   1      947.95      902.36     31.17 o 
  -4   1   1      222.39      242.98     22.76 o 
  -3   1   1      859.13      884.36     23.54 o 
  -2   1   1      484.91      488.95     14.06 o 
  -1   1   1      137.03      126.61      4.49 o 
   0   1   1     4086.56     4094.14     44.65 o 
   1   1   1     2240.68     2045.65     36.29 o 
   2   1   1        0.07        6.79      2.93 o 
   3   1   1      992.53      978.00     18.11 o 
   4   1   1        1.95        5.42      2.28 o 
   5   1   1       19.11       16.99     10.81 o 
   6   1   1        7.10       26.66     12.10 o 
   7   1   1        0.47        5.38      5.17 o 
  -5   2   1      182.33      204.23     26.43 o 
  -4   2   1        0.52        5.20      5.35 o 
  -3   2   1       13.04       16.14      5.37 o 
  -2   2   1     2102.19     2011.14     30.83 o 
  -1   2   1     1529.99     1458.48     15.43 o 
   0   2   1     3476.40     3347.50     29.08 o 
   1   2   1      198.53      227.55      5.95 o 
   2   2   1      657.15      602.28     10.70 o 
   3   2   1      118.98      120.68     13.13 o 
   4   2   1       54.03       64.45      7.92 o 
   5   2   1      155.41      162.05     13.55 o 
   6   2   1        0.62        4.82      4.83 o 
   7   2   1       77.07       82.44     12.17 o 
  -6   3   1       41.77       45.02     17.11 o 
  -5   3   1       87.36       89.21     19.67 o 
  -4   3   1        7.33       14.41      6.10 o 
  -3   3   1      411.47      367.51      7.24 o 
  -2   3   1     1562.68     1484.72     19.48 o 
  -1   3   1       43.46       37.48      3.48 o 
   0   3   1     1118.67     1085.59     13.42 o 
   1   3   1      334.88      332.07      7.56 o 
   2   3   1       11.13       19.56      3.54 o 
   3   3   1      116.68      150.07     19.03 o 
   4   3   1       48.00       40.22     10.71 o 
   5   3   1       52.06       44.02      9.05 o 
   6   3   1      148.50      148.22     19.35 o 
  -7   4   1        2.16       -0.91     13.82 o 
  -6   4   1       27.75       20.32     15.14 o 
  -5   4   1       47.72       40.49     15.05 o 
  -4   4   1       21.21       21.86      2.55 o 
  -3   4   1       55.81       69.82      4.05 o 
  -2   4   1      189.65      213.52      7.20 o 
  -1   4   1     1017.03     1020.44     14.76 o 
   0   4   1      149.60      168.73      5.53 o 
   1   4   1      265.41      228.09      7.24 o 
   2   4   1        8.59       13.23      3.25 o 
   3   4   1      205.79      201.37     12.44 o 
   4   4   1      286.37      258.25     19.87 o 
   5   4   1       92.72       81.80     13.09 o 
   6   4   1       58.46       66.78     12.78 o 
  -7   5   1      182.10      233.96     36.81 o 
  -6   5   1       41.86       31.28     15.29 o 
  -5   5   1      146.97      143.01      5.37 o 
  -4   5   1       25.62       34.97     12.76 o 
  -3   5   1        0.79        4.80      2.22 o 
  -2   5   1      121.36      121.14      4.73 o 
  -1   5   1        7.60       14.20      2.57 o 
   0   5   1      229.80      235.09      6.57 o 
   1   5   1       59.60       49.33      4.09 o 
   2   5   1      272.24      272.32     10.64 o 
   3   5   1      148.69      158.08      9.03 o 
   4   5   1       86.47       92.82     13.59 o 
   5   5   1       31.14       38.07      9.05 o 
  -7   6   1        1.47        0.40      4.61 o 
  -6   6   1        9.11       12.82     10.22 o 
  -5   6   1       18.68       24.89      5.22 o 
  -4   6   1     1498.59     1434.99     42.02 o 
  -3   6   1       48.14       51.43      7.68 o 
  -2   6   1        0.46        6.78      2.39 o 
  -1   6   1        0.57        5.10      2.15 o 
   0   6   1      304.42      333.43      9.87 o 
   1   6   1        9.20       11.60      3.73 o 
   2   6   1     1248.10     1177.04     23.36 o 
   3   6   1        3.98       11.29      4.57 o 
   4   6   1      231.22      224.06     23.87 o 
   5   6   1       14.53       33.99      9.40 o 
  -7   7   1        1.39       17.39      7.47 o 
  -6   7   1        9.11        6.58      4.67 o 
  -5   7   1       55.28       54.31      7.99 o 
  -4   7   1      743.50      681.65     26.12 o 
  -3   7   1        4.66       10.66      5.02 o 
  -2   7   1        0.04        8.35      3.74 o 
  -1   7   1       72.70       79.27      8.22 o 
   0   7   1        4.77        4.98      3.09 o 
   1   7   1        1.24        7.95      3.57 o 
   2   7   1       37.34       37.57      5.96 o 
   3   7   1        4.08       10.55      5.09 o 
   4   7   1       65.91       65.39     12.40 o 
  -6   8   1       16.05       14.71      6.09 o 
  -5   8   1        7.32       15.10      5.81 o 
  -4   8   1       16.41       18.03      7.05 o 
  -3   8   1      190.06      173.47     15.36 o 
  -2   8   1        8.71       24.16      5.51 o 
  -1   8   1      540.24      468.80     15.89 o 
   0   8   1        2.13        5.39      5.68 o 
   1   8   1        1.98       18.88      7.07 o 
   2   8   1      151.63      157.48     13.85 o 
   3   8   1        1.16       13.49      6.40 o 
  -6   9   1        6.78       12.97      6.64 o 
  -5   9   1       75.12       69.99     10.96 o 
  -4   9   1        4.32        9.81      5.94 o 
  -3   9   1       15.10       14.04     10.50 o 
  -2   9   1       52.94       45.31      7.67 o 
  -1   9   1        0.70       14.85      6.46 o 
   0   9   1        4.17       22.95      9.88 o 
   1   9   1        0.98       24.35      8.06 o 
   2   9   1       69.85      121.65     19.27 o 
  -5  10   1       89.93       86.78     15.21 o 
  -4  10   1      149.86      191.45     35.77 o 
  -3  10   1       33.74       26.02      9.11 o 
  -2  10   1       19.24       25.35      6.62 o 
  -1  10   1        4.57        7.52      6.38 o 
   0  10   1        5.99       11.25      8.90 o 
   1  10   1      276.69      288.88     26.71 o 
  -2  11   1        0.05       14.80      7.24 o 
   2 -11   2       91.08       79.29     17.89 o 
   3 -11   2        2.36        7.01      8.43 o 
  -1 -10   2      102.54       88.11     16.01 o 
   0 -10   2        3.73        8.88      8.50 o 
   1 -10   2        6.58       10.09      7.03 o 
   2 -10   2       88.32       60.13      8.71 o 
   3 -10   2        1.50       -0.63      5.58 o 
   4 -10   2        1.64       10.99      7.56 o 
   5 -10   2        4.73       15.68      7.74 o 
  -2  -9   2      259.49      269.91     36.42 o 
  -1  -9   2       37.04       64.00     12.16 o 
   0  -9   2       78.79       92.28     12.29 o 
   1  -9   2      128.91      132.32     11.13 o 
   2  -9   2       27.94       14.39      5.26 o 
   3  -9   2      207.79      194.99     17.50 o 
   4  -9   2        3.80        5.62      5.75 o 
   5  -9   2        4.42       13.58      6.60 o 
   6  -9   2        4.73       14.52     11.60 o 
  -3  -8   2      102.05      128.20     28.09 o 
  -2  -8   2       11.62       21.86      6.45 o 
  -1  -8   2        0.01       14.90      6.77 o 
   0  -8   2        2.93       27.56      7.15 o 
   1  -8   2       27.45       45.94      6.54 o 
   2  -8   2      227.57      224.59     15.42 o 
   3  -8   2        2.41        7.61      5.53 o 
   4  -8   2        2.04        9.48      5.73 o 
   5  -8   2       57.99       49.99     10.49 o 
   6  -8   2        0.69       12.81      7.35 o 
  -4  -7   2       16.39       47.29     14.69 o 
  -3  -7   2       38.87       40.66      7.14 o 
  -2  -7   2       66.71       65.20      7.45 o 
  -1  -7   2      286.62      288.99     12.41 o 
   0  -7   2        2.07       17.60      3.82 o 
   1  -7   2       24.48       26.71      5.24 o 
   2  -7   2        2.95        5.30      4.45 o 
   3  -7   2       32.93       31.69      7.17 o 
   4  -7   2       12.60       10.92      5.49 o 
   5  -7   2      918.71      850.10     24.74 o 
   6  -7   2        5.38        9.25      4.75 o 
   7  -7   2       29.85       21.20      9.23 o 
  -5  -6   2        7.34        7.98      6.67 o 
  -4  -6   2      119.44       90.46     12.84 o 
  -3  -6   2        8.82       10.12      5.72 o 
  -2  -6   2      717.40      683.71     17.11 o 
  -1  -6   2      294.67      271.23     12.08 o 
   0  -6   2       98.55      102.39      5.79 o 
   1  -6   2     1056.07      900.52     15.61 o 
   2  -6   2      165.99      159.92      6.70 o 
   3  -6   2      107.37      114.98      9.43 o 
   4  -6   2       21.98       34.62      6.49 o 
   5  -6   2       45.50       44.18      6.32 o 
   6  -6   2       11.08        7.30      6.02 o 
  -5  -5   2       69.76       53.63     10.02 o 
  -4  -5   2      179.45      152.76     14.68 o 
  -3  -5   2       59.60       55.57      9.03 o 
  -2  -5   2       77.52       90.99      8.04 o 
  -1  -5   2      209.48      236.24      8.22 o 
   0  -5   2       69.80       83.05      4.72 o 
   1  -5   2       89.05      124.00      5.70 o 
   2  -5   2      137.51      136.11     11.58 o 
   3  -5   2      215.06      212.55      7.69 o 
   4  -5   2       11.36        7.76      2.51 o 
   5  -5   2        5.92        6.28      2.34 o 
   6  -5   2        0.03        5.65     13.61 o 
  -6  -4   2       12.54       17.38      7.66 o 
  -5  -4   2      431.10      372.23     23.35 o 
  -4  -4   2      229.78      238.51     20.14 o 
  -3  -4   2        6.35       11.42      4.38 o 
  -2  -4   2       90.47       88.26      7.86 o 
  -1  -4   2      451.84      423.54      9.21 o 
   0  -4   2        7.76       23.95      2.75 o 
   1  -4   2     2081.01     2126.73     23.72 o 
   2  -4   2       21.81       20.15      3.49 o 
   3  -4   2       10.73       14.92      2.94 o 
   4  -4   2      457.26      461.69      8.39 o 
   5  -4   2       65.55       83.89     18.05 o 
   6  -4   2       66.77       83.06     20.82 o 
  -6  -3   2        3.19        9.37      5.79 o 
  -5  -3   2       30.35       43.90      9.48 o 
  -4  -3   2        9.54        5.16      4.23 o 
  -3  -3   2        0.43        3.79      6.66 o 
  -2  -3   2        5.87        5.76      2.09 o 
  -1  -3   2        2.02        7.17      2.22 o 
   0  -3   2     3410.37     3516.17     34.01 o 
   1  -3   2     1499.78     1334.36     14.23 o 
   2  -3   2        4.52        3.60      2.37 o 
   3  -3   2      238.43      256.36      7.68 o 
   4  -3   2      586.12      600.94     24.57 o 
   5  -3   2      270.06      297.26     29.20 o 
   6  -3   2        7.16        8.94     12.58 o 
  -7  -2   2        0.50        4.59      5.74 o 
  -6  -2   2      102.52       99.42     11.94 o 
  -5  -2   2       98.01      113.72     21.96 o 
  -4  -2   2        0.01       12.44      4.20 o 
  -3  -2   2      124.33      160.62     15.36 o 
  -2  -2   2     1493.63     1496.23     17.26 o 
  -1  -2   2      630.74      578.33     10.22 o 
   0  -2   2     1296.46     1379.57     15.36 o 
   1  -2   2       86.85      105.77      4.49 o 
   2  -2   2      150.67      146.19      7.50 o 
   3  -2   2        2.08       -2.15      3.95 o 
   4  -2   2      425.11      459.83     28.90 o 
   5  -2   2      138.70      176.59     23.29 o 
  -7  -1   2       25.83       34.68      8.64 o 
  -6  -1   2        6.06       11.74      4.62 o 
  -5  -1   2      185.45      183.17     14.99 o 
  -4  -1   2       73.15       81.22      5.45 o 
  -3  -1   2       86.06      129.94      6.25 o 
  -2  -1   2       27.42       19.29      3.52 o 
  -1  -1   2    10453.63     9542.63     94.65 o 
   0  -1   2     4963.32     5215.65     59.57 o 
   1  -1   2      325.77      280.51      6.19 o 
   2  -1   2      384.61      317.58     12.11 o 
   3  -1   2       23.70       27.69      6.45 o 
   6  -1   2      657.85      642.59     25.37 o 
   7  -1   2       28.94       48.63     10.14 o 
  -7   0   2       24.82       60.25     12.88 o 
  -6   0   2        2.41        6.78      4.10 o 
  -5   0   2      503.68      464.37     12.62 o 
  -4   0   2       35.30       43.89      4.11 o 
  -3   0   2       13.58       14.49      1.94 o 
  -2   0   2      452.20      464.28      7.56 o 
  -1   0   2       47.86       40.24      3.13 o 
   1   0   2      342.72      311.75     10.36 o 
   2   0   2       51.72       54.49      3.18 o 
   3   0   2       42.02       51.19      3.13 o 
   4   0   2       37.86       45.66      4.60 o 
   5   0   2       53.02       71.89      8.59 o 
   6   0   2        1.34        8.56      3.93 o 
   7   0   2       95.99       90.91     15.14 o 
  -7   1   2        8.50       13.47      6.26 o 
  -6   1   2      473.17      454.77     21.20 o 
  -4   1   2      176.00      178.73     16.11 o 
  -3   1   2        1.75        7.64      5.04 o 
  -2   1   2       25.54       27.40      5.25 o 
  -1   1   2     8795.98     8057.10     80.83 o 
   0   1   2     4124.85     4149.93     42.31 o 
   1   1   2     3143.51     2880.02     37.24 o 
   2   1   2       24.59       38.01      4.45 o 
   3   1   2      804.58      799.75     17.20 o 
   4   1   2       45.09       63.89      7.48 o 
   5   1   2       10.13       21.69      5.40 o 
   6   1   2       32.48       36.22      7.32 o 
   7   1   2        1.88        9.56      5.23 o 
  -5   2   2       22.66       52.72     16.02 o 
  -4   2   2       85.26       73.47     11.10 o 
  -3   2   2     3919.80     4450.59     90.55 o 
  -2   2   2      449.81      463.46      7.81 o 
  -1   2   2      795.92      694.65     10.00 o 
   0   2   2     1503.49     1496.66     16.47 o 
   1   2   2      348.41      318.93      7.01 o 
   2   2   2      144.16      142.59      4.64 o 
   3   2   2      545.77      604.18     18.31 o 
   4   2   2       18.15       11.64     11.32 o 
   5   2   2        0.28        3.85      5.15 o 
   6   2   2       12.96       16.17      6.37 o 
  -6   3   2        0.24       12.88     12.97 o 
  -5   3   2        2.41        8.76     10.03 o 
  -4   3   2       92.70       81.31     19.66 o 
  -3   3   2       51.23       80.44      3.40 o 
  -2   3   2      117.66      134.52      5.61 o 
  -1   3   2      130.04      121.91      6.36 o 
   0   3   2      222.99      203.87      5.41 o 
   1   3   2      214.59      217.45      6.03 o 
   2   3   2      479.71      434.46      8.80 o 
   3   3   2      139.67      158.79     11.88 o 
   4   3   2        0.02       14.24     12.10 o 
   5   3   2       78.66       98.77     13.41 o 
   6   3   2        5.36       11.36      8.92 o 
  -7   4   2        5.16       -1.53     13.73 o 
  -6   4   2       25.52       62.45     20.67 o 
  -5   4   2      133.11      165.21     25.55 o 
  -4   4   2      479.70      466.47      8.92 o 
  -3   4   2      228.64      235.72      7.23 o 
  -2   4   2      123.85      146.67      8.98 o 
  -1   4   2      805.14      802.58     11.65 o 
   0   4   2     1039.58     1242.06     15.25 o 
   1   4   2       66.29       64.56      4.88 o 
   2   4   2        6.98        6.48      4.03 o 
   3   4   2        2.87        7.86      4.00 o 
   4   4   2      131.77      103.19     12.55 o 
   5   4   2      201.81      197.97     16.16 o 
   6   4   2        8.30        1.98      6.41 o 
  -7   5   2       13.84        1.91     16.67 o 
  -6   5   2        0.99       -0.07      7.44 o 
  -5   5   2       45.26       33.43      9.13 o 
  -4   5   2      145.32      137.15      9.31 o 
  -3   5   2        7.25       11.18      2.50 o 
  -2   5   2       50.74       53.01      4.94 o 
  -1   5   2       74.93      105.63      5.25 o 
   0   5   2      229.62      232.80      6.70 o 
   1   5   2       43.69       51.98      4.23 o 
   2   5   2     1310.83     1235.70     22.41 o 
   3   5   2       84.39      103.07     11.23 o 
   4   5   2        3.74        7.69      5.26 o 
   5   5   2        0.09       14.19      6.04 o 
  -7   6   2        4.62       15.09      6.61 o 
  -6   6   2        0.06       12.43      6.70 o 
  -5   6   2        0.07        7.00      4.36 o 
  -4   6   2       22.02       27.52      6.00 o 
  -3   6   2       22.57       19.73      5.16 o 
  -2   6   2        4.24       12.64      3.44 o 
  -1   6   2      403.43      399.66      9.60 o 
   0   6   2       30.27       35.52      4.40 o 
   1   6   2      185.38      184.39      9.91 o 
   2   6   2       60.74       64.05      6.46 o 
   3   6   2       14.59       25.03      7.82 o 
   4   6   2       54.55       33.30     14.35 o 
   5   6   2       11.26       16.48      7.66 o 
  -7   7   2       28.13       28.84     19.10 o 
  -6   7   2        3.86       14.77      8.92 o 
  -5   7   2        4.99        6.54      4.78 o 
  -4   7   2      737.08      659.05     22.95 o 
  -3   7   2       25.93       24.35      6.51 o 
  -2   7   2       24.36       16.29      4.34 o 
  -1   7   2       99.68       86.31      9.05 o 
   0   7   2        2.85       10.12      3.57 o 
   1   7   2      220.41      217.03     12.56 o 
   2   7   2        0.03        8.92      3.69 o 
   3   7   2       10.31       10.93      5.21 o 
   4   7   2        1.44        4.00      6.79 o 
  -6   8   2        4.59       10.93      4.65 o 
  -5   8   2       55.51       65.85      9.71 o 
  -4   8   2       22.56       19.49      8.34 o 
  -3   8   2       24.49       22.76      6.67 o 
  -2   8   2        6.92        7.83      5.79 o 
  -1   8   2       17.49       16.45      6.92 o 
   0   8   2        8.18       15.33      6.14 o 
   1   8   2       71.42       80.01     14.52 o 
   2   8   2       14.43       28.92      7.01 o 
   3   8   2        1.50       12.81      6.52 o 
  -6   9   2       39.43       45.36     10.33 o 
  -5   9   2       91.59       78.71     11.48 o 
  -4   9   2       66.08       56.50     15.51 o 
  -3   9   2       90.92       94.73     17.89 o 
  -2   9   2      112.64      113.32     14.86 o 
  -1   9   2       23.35       32.54      6.84 o 
   0   9   2        0.20       10.00      6.19 o 
   1   9   2        0.94       11.23      7.16 o 
   2   9   2       44.86       73.30     14.07 o 
  -5  10   2      106.23      137.18     18.45 o 
  -4  10   2       13.65       37.49     11.43 o 
  -3  10   2       10.67       10.34      8.12 o 
  -2  10   2        3.65       16.75      6.44 o 
  -1  10   2       27.57       35.45      8.92 o 
   0  10   2       49.76       92.77     16.04 o 
   1 -11   3        4.31        5.96      7.97 o 
   2 -11   3        1.10       13.53      6.94 o 
   3 -11   3       40.34       32.19     16.16 o 
  -1 -10   3        4.04       32.33     10.88 o 
   0 -10   3        3.02       11.66      8.26 o 
   1 -10   3        0.18        7.79      6.61 o 
   2 -10   3        4.62       10.24      5.48 o 
   3 -10   3        0.63       12.39      8.00 o 
   4 -10   3      104.61      115.14     14.81 o 
   5 -10   3        4.45       15.76      7.97 o 
  -2  -9   3       38.44       39.85     11.85 o 
  -1  -9   3       71.52       60.40     10.63 o 
   0  -9   3       11.52       16.71      6.66 o 
   1  -9   3        9.74       17.25      5.12 o 
   2  -9   3      109.40       81.45     11.78 o 
   3  -9   3       21.56       16.20      8.82 o 
   4  -9   3       21.69       34.16      8.65 o 
   5  -9   3       20.67       21.11      7.74 o 
   6  -9   3       22.18       13.90      8.75 o 
  -3  -8   3      123.98      152.51     19.44 o 
  -2  -8   3        0.26        7.71      5.22 o 
  -1  -8   3      107.55       99.16     10.68 o 
   0  -8   3       17.28       21.21      6.79 o 
   1  -8   3       23.72       23.44      6.03 o 
   2  -8   3      281.97      262.23     15.90 o 
   3  -8   3        0.86        2.86      4.87 o 
   4  -8   3       44.83       53.38      9.19 o 
   5  -8   3       53.30       55.46     10.36 o 
   6  -8   3        0.16        6.50      5.14 o 
  -4  -7   3      218.92      238.72     21.24 o 
  -3  -7   3       99.95       92.58     11.41 o 
  -2  -7   3       62.30       67.36     10.79 o 
  -1  -7   3      145.00      140.14      9.49 o 
   0  -7   3       71.80       74.77      7.07 o 
   1  -7   3      125.33      140.58     10.24 o 
   2  -7   3       49.53       44.70      9.11 o 
   3  -7   3        0.04        5.37      4.63 o 
   4  -7   3       52.34       41.94      7.57 o 
   5  -7   3      570.43      621.63     25.25 o 
   6  -7   3       47.94       33.63      6.86 o 
   7  -7   3       14.33        5.44      8.23 o 
  -5  -6   3      202.28      216.89     53.41 o 
  -4  -6   3        0.34       20.16      7.24 o 
  -3  -6   3       16.78       19.14      5.20 o 
  -2  -6   3        8.62       17.78      4.09 o 
  -1  -6   3     1154.40     1039.12     20.52 o 
   0  -6   3       73.79       71.85      4.94 o 
   1  -6   3      242.58      257.18      9.97 o 
   2  -6   3        4.95       13.97      2.61 o 
   3  -6   3       49.08       54.64      5.98 o 
   4  -6   3        3.24       10.98      3.57 o 
   5  -6   3      517.32      502.67     16.51 o 
   6  -6   3       39.93       20.27      7.05 o 
  -5  -5   3       40.91       27.71     10.31 o 
  -4  -5   3       24.13       23.34      6.76 o 
  -3  -5   3       26.32       20.59      4.51 o 
  -2  -5   3      770.95      678.46     15.73 o 
  -1  -5   3       43.83       49.82      4.74 o 
   0  -5   3        7.52       14.90      2.41 o 
   1  -5   3      264.23      279.05      8.15 o 
   2  -5   3      406.81      394.24     10.54 o 
   3  -5   3       21.18       24.85      6.97 o 
   4  -5   3      326.11      297.84      9.49 o 
   5  -5   3      341.66      352.60      9.39 o 
   6  -5   3       21.81       23.58     14.88 o 
  -6  -4   3       58.80       54.50     11.82 o 
  -5  -4   3       81.64       75.34     13.10 o 
  -4  -4   3      145.70      155.69     16.27 o 
  -3  -4   3        5.89       14.24      5.37 o 
  -2  -4   3      747.23      729.39     23.82 o 
  -1  -4   3      152.43      160.63      6.51 o 
   0  -4   3      228.91      272.35      6.47 o 
   1  -4   3     2861.88     2703.38     28.51 o 
   2  -4   3        3.22        3.09      2.63 o 
   3  -4   3      137.76      140.22      5.46 o 
   4  -4   3        7.20       16.23      2.23 o 
   5  -4   3       17.05       26.67     12.14 o 
   6  -4   3       24.63       29.11     15.50 o 
  -6  -3   3       79.25       76.73     32.50 o 
  -5  -3   3      167.20      188.76     16.79 o 
  -4  -3   3      209.38      194.45     13.64 o 
  -3  -3   3       61.96       65.00      8.16 o 
  -2  -3   3      394.55      467.36     10.03 o 
  -1  -3   3      411.33      374.76      8.73 o 
   0  -3   3      335.49      371.66      8.81 o 
   1  -3   3     1652.98     1638.33     18.84 o 
   2  -3   3       15.10       29.49      3.71 o 
   3  -3   3       56.32       77.66      3.85 o 
   4  -3   3     2516.53     2629.89     61.29 o 
   5  -3   3      223.10      222.02     25.58 o 
   6  -3   3       62.35       53.07     18.14 o 
  -7  -2   3      266.34      282.96     18.12 o 
  -6  -2   3       24.76       35.03      7.80 o 
  -5  -2   3       26.08       33.38      7.49 o 
  -4  -2   3       36.75       41.87      6.82 o 
  -3  -2   3        1.41        0.83      2.65 o 
  -2  -2   3      585.52      589.40      9.27 o 
  -1  -2   3       38.56       54.22      3.97 o 
   0  -2   3     9489.55     9904.99     83.13 o 
   1  -2   3       94.77       98.23      3.65 o 
   2  -2   3       48.29       41.98      3.50 o 
   3  -2   3        9.70        8.34      4.41 o 
   4  -2   3      598.64      604.46     32.49 o 
   5  -2   3       11.24       23.61     12.47 o 
  -7  -1   3        0.11       15.13      7.85 o 
  -6  -1   3      109.45      130.78     11.72 o 
  -5  -1   3       81.49       69.95      7.88 o 
  -4  -1   3      166.42      161.25      9.12 o 
  -3  -1   3      107.16      127.26      6.80 o 
  -2  -1   3     2972.97     2891.65     46.42 o 
  -1  -1   3     2873.01     2683.94     30.16 o 
   0  -1   3      147.89      152.31      4.91 o 
   1  -1   3     6589.96     6277.56     78.73 o 
   2  -1   3      128.63      136.21      5.53 o 
   3  -1   3       86.79      101.15      4.13 o 
   5  -1   3      244.36      260.39     13.38 o 
   6  -1   3      214.63      220.08     14.47 o 
   7  -1   3      513.02      462.68     23.43 o 
  -7   0   3        0.18        2.65      6.59 o 
  -6   0   3      249.26      241.43     11.46 o 
  -5   0   3      955.38      919.47     17.67 o 
  -4   0   3      107.33      127.02      6.53 o 
  -3   0   3      327.26      308.13      6.45 o 
  -2   0   3      651.71      628.89      9.52 o 
  -1   0   3      525.02      514.07      8.88 o 
   0   0   3     1356.59     1404.56     17.25 o 
   1   0   3     1345.73     1299.83     33.08 o 
   2   0   3      217.42      202.11      5.40 o 
   3   0   3      205.36      193.53      5.73 o 
   4   0   3       71.18       86.21      4.78 o 
   5   0   3        0.25        7.36      2.32 o 
   6   0   3      161.91      178.71     13.48 o 
   7   0   3       29.48       22.67      8.41 o 
  -7   1   3       38.02       40.11      9.61 o 
  -6   1   3      173.71      143.07     12.17 o 
  -4   1   3       33.18       34.69      4.18 o 
  -3   1   3       57.36       69.03      4.75 o 
  -2   1   3      259.59      251.60      7.33 o 
  -1   1   3      362.45      308.74      6.21 o 
   0   1   3      129.82      149.74      5.62 o 
   1   1   3      291.87      259.39      5.77 o 
   2   1   3      430.61      389.85     11.66 o 
   3   1   3      858.88      808.98     27.82 o 
   4   1   3      291.47      278.87     14.75 o 
   5   1   3      269.74      267.81     13.53 o 
   6   1   3       79.26       79.18      9.84 o 
   7   1   3        0.00        4.59      4.88 o 
  -5   2   3       25.95       36.69     14.70 o 
  -4   2   3      111.25      120.89     13.69 o 
  -3   2   3     5063.51     5476.29     62.23 o 
  -2   2   3      686.00      676.57      9.80 o 
  -1   2   3      131.66      132.41      4.54 o 
   0   2   3     4538.27     4220.97     41.17 o 
   1   2   3      394.03      350.58      7.44 o 
   2   2   3       41.59       30.00      2.55 o 
   3   2   3      683.16      658.73     21.48 o 
   4   2   3        0.46        3.91      4.19 o 
   5   2   3      136.08      117.13     12.16 o 
   6   2   3        5.78       15.12      7.57 o 
  -7   3   3       24.22       28.17     18.58 o 
  -6   3   3        9.78       26.99     15.79 o 
  -5   3   3       44.26       53.95     17.35 o 
  -4   3   3       82.64       89.70      5.59 o 
  -3   3   3      422.29      489.58      8.52 o 
  -2   3   3        1.49        5.92      2.35 o 
  -1   3   3      498.91      470.53      9.89 o 
   0   3   3      722.61      838.95     11.56 o 
   1   3   3      271.15      272.59      7.25 o 
   2   3   3      336.72      346.11      8.24 o 
   3   3   3      238.42      252.00     12.18 o 
   4   3   3       30.66       16.90      9.35 o 
   5   3   3      292.83      296.34     19.02 o 
   6   3   3      201.89      181.10     17.90 o 
  -7   4   3        3.00       10.35     15.76 o 
  -6   4   3       59.80       45.43     18.52 o 
  -5   4   3       39.11       46.16      9.85 o 
  -4   4   3      117.38      119.14      4.15 o 
  -3   4   3      145.12      154.42      7.66 o 
  -2   4   3      227.48      227.69     12.46 o 
  -1   4   3      344.63      334.28      6.77 o 
   0   4   3        0.19        9.52      2.11 o 
   1   4   3      133.73      117.64      7.31 o 
   2   4   3      402.02      372.88     10.64 o 
   3   4   3      217.94      195.69     15.00 o 
   4   4   3        0.55        5.91      5.02 o 
   5   4   3      172.52      134.34     24.51 o 
   6   4   3       53.62       46.58     25.18 o 
  -7   5   3        2.66       12.82     16.61 o 
  -6   5   3       73.65       70.63      9.22 o 
  -5   5   3       21.71       22.17      5.07 o 
  -4   5   3       70.19       86.06      7.75 o 
  -3   5   3       37.23       42.65      6.48 o 
  -2   5   3       41.86       54.55      4.37 o 
  -1   5   3        1.16        3.04      1.90 o 
   0   5   3       72.79       90.71      5.05 o 
   1   5   3      118.91      113.44      5.94 o 
   2   5   3      164.84      182.11      9.56 o 
   3   5   3      727.30      651.38     18.04 o 
   4   5   3        1.58        9.39      5.68 o 
   5   5   3       85.68       71.69     13.85 o 
  -7   6   3        0.06        4.08     11.45 o 
  -6   6   3        1.42        4.29      3.46 o 
  -5   6   3        2.74       11.32      3.59 o 
  -4   6   3     1785.21     1779.46     81.29 o 
  -3   6   3       43.71       39.96      7.06 o 
  -2   6   3      172.48      190.02      8.66 o 
  -1   6   3      136.79      143.12     10.19 o 
   0   6   3        4.85       12.76      2.75 o 
   1   6   3      232.22      213.20     10.56 o 
   2   6   3      737.80      738.80     17.98 o 
   3   6   3       59.24       78.65      9.33 o 
   4   6   3        0.18       12.08      6.53 o 
  -7   7   3        3.24        3.05     16.49 o 
  -6   7   3       16.21       11.71      5.15 o 
  -5   7   3       14.91       10.75      4.93 o 
  -4   7   3       81.94       65.57      9.35 o 
  -3   7   3        6.68        6.05      4.68 o 
  -2   7   3        0.14        6.35      4.22 o 
  -1   7   3      164.60      176.67     12.29 o 
   0   7   3        5.66       15.00      4.16 o 
   1   7   3      152.10      165.82     13.09 o 
   2   7   3       10.43       13.10      4.65 o 
   3   7   3       20.03       17.95      6.02 o 
   4   7   3       28.41       41.82      9.50 o 
  -6   8   3       10.22        9.25      4.46 o 
  -5   8   3        0.75        8.21      4.94 o 
  -4   8   3       34.05       28.99      7.75 o 
  -3   8   3       28.05       33.51      8.07 o 
  -2   8   3      220.07      225.02     19.95 o 
  -1   8   3      459.83      375.64     14.50 o 
   0   8   3       15.51       28.37      8.05 o 
   1   8   3       99.31      126.74     15.93 o 
   2   8   3       54.63       59.01     13.58 o 
   3   8   3       17.73       15.88      6.59 o 
  -6   9   3        9.10       13.25      5.51 o 
  -5   9   3       27.47       32.37      8.06 o 
  -4   9   3       55.57       59.65     10.61 o 
  -3   9   3        9.60       13.07      6.54 o 
  -2   9   3        4.58       13.49      6.75 o 
  -1   9   3       14.38       18.08      6.00 o 
   0   9   3       10.38       24.64      7.74 o 
   1   9   3        0.96       23.18      7.05 o 
   2   9   3        1.41       17.10     14.51 o 
  -5  10   3        0.16        4.27      6.37 o 
  -4  10   3        3.72       23.07      9.15 o 
  -3  10   3        0.42       11.12      7.91 o 
  -2  10   3       15.17       22.51      6.64 o 
  -1  10   3       13.79       19.13      7.99 o 
   0  10   3       44.91       73.63     14.83 o 
   1 -11   4        3.96       10.08     13.48 o 
   2 -11   4       17.41       30.70     11.76 o 
   3 -11   4        0.07        0.97      8.13 o 
  -1 -10   4      101.55      108.16     17.29 o 
   0 -10   4       45.94       45.87     10.31 o 
   1 -10   4        8.58        7.93     14.67 o 
   2 -10   4        5.99       10.24      7.31 o 
   3 -10   4        7.29       20.37      7.44 o 
   4 -10   4        1.44        9.32      7.94 o 
   5 -10   4        4.34       18.41      8.01 o 
  -2  -9   4        6.43        7.63      7.78 o 
  -1  -9   4        2.61       14.97      7.02 o 
   0  -9   4        0.10        2.33      5.68 o 
   1  -9   4       46.96       45.16     10.71 o 
   2  -9   4      101.70      104.57     10.01 o 
   3  -9   4        0.27       14.44      6.54 o 
   4  -9   4      116.01      121.28     17.43 o 
   5  -9   4        6.55       14.27      6.93 o 
   6  -9   4        4.71       10.95      6.61 o 
  -3  -8   4        4.96       21.76      7.08 o 
  -2  -8   4        6.52       19.21      6.29 o 
  -1  -8   4       58.35       64.63      9.00 o 
   0  -8   4       14.44       19.79      6.79 o 
   1  -8   4        0.03       11.50      4.36 o 
   2  -8   4      496.54      426.40     15.28 o 
   3  -8   4        0.01        3.57      4.87 o 
   4  -8   4       14.31       17.58      6.66 o 
   5  -8   4      213.15      226.46     17.03 o 
   6  -8   4       60.91       50.20      8.28 o 
  -4  -7   4       20.71       27.09      8.57 o 
  -3  -7   4       40.77       48.94      9.77 o 
  -2  -7   4        5.17       11.69      4.82 o 
  -1  -7   4      116.87      122.55      9.04 o 
   0  -7   4      377.76      393.77     12.63 o 
   1  -7   4        3.37        9.60      3.00 o 
   2  -7   4       40.63       30.70      4.81 o 
   3  -7   4        0.08        7.67      4.96 o 
   4  -7   4        4.16        6.76      4.87 o 
   5  -7   4      156.25      176.10     12.97 o 
   6  -7   4        0.48        6.84      4.59 o 
   7  -7   4       32.77       28.37      9.94 o 
  -5  -6   4       42.67       35.80     14.11 o 
  -4  -6   4        8.23        4.73      5.91 o 
  -3  -6   4       33.86       39.50     10.71 o 
  -2  -6   4      423.60      384.52     12.69 o 
  -1  -6   4     2425.86     2102.76     37.46 o 
   0  -6   4       44.27       43.70      4.05 o 
   1  -6   4      183.91      192.87      7.67 o 
   2  -6   4      198.05      189.28      7.60 o 
   3  -6   4       78.25       92.10      7.63 o 
   4  -6   4        0.28        2.17      3.08 o 
   5  -6   4      376.49      405.27     23.79 o 
   6  -6   4       32.43       33.07     14.69 o 
  -5  -5   4       52.65       70.07     26.04 o 
  -4  -5   4       91.90      113.23     15.53 o 
  -3  -5   4        4.80        9.66      3.54 o 
  -2  -5   4      102.96      138.18      8.38 o 
  -1  -5   4        3.79       11.37      2.63 o 
   0  -5   4        1.73        4.91      2.30 o 
   1  -5   4     1068.11     1085.69     16.44 o 
   2  -5   4      259.25      277.51      8.86 o 
   3  -5   4        0.47        0.78      2.65 o 
   4  -5   4       51.74       46.71      5.81 o 
   5  -5   4      227.86      225.74      9.15 o 
   6  -5   4       46.51       45.51     17.82 o 
  -6  -4   4      130.79      137.31     17.89 o 
  -5  -4   4        3.37       17.60      8.17 o 
  -4  -4   4        1.23        3.47      7.44 o 
  -3  -4   4        0.01        5.23      3.27 o 
  -2  -4   4      512.62      498.19     13.16 o 
  -1  -4   4      296.24      273.92      8.39 o 
   0  -4   4       97.77      114.83      5.26 o 
   1  -4   4      427.34      378.51      8.29 o 
   2  -4   4      157.43      160.74      7.26 o 
   3  -4   4       17.23       19.35      2.70 o 
   4  -4   4        9.82       18.18      2.37 o 
   5  -4   4      200.14      242.69     27.08 o 
   6  -4   4        6.65       21.55     12.38 o 
  -6  -3   4        7.13       18.38     11.31 o 
  -5  -3   4      457.17      447.00     31.28 o 
  -4  -3   4       62.57       69.78      9.21 o 
  -3  -3   4       42.89       37.64      6.35 o 
  -2  -3   4        0.95        8.10      2.40 o 
  -1  -3   4      582.00      551.79     10.42 o 
   0  -3   4      275.95      287.42      6.83 o 
   1  -3   4     2213.32     2151.83     22.79 o 
   2  -3   4      479.75      462.61     10.29 o 
   3  -3   4       31.70       52.82      3.10 o 
   4  -3   4      311.75      322.87     23.67 o 
   5  -3   4        5.15        8.03      9.17 o 
   6  -3   4       11.12        7.56     11.14 o 
  -7  -2   4        9.02       12.49      5.98 o 
  -6  -2   4       24.58       27.00      7.05 o 
  -5  -2   4        6.06       24.53      6.26 o 
  -4  -2   4      163.65      166.20     11.58 o 
  -3  -2   4        1.49        6.92      4.22 o 
  -2  -2   4     2571.46     2883.80     29.12 o 
  -1  -2   4      251.66      232.92      6.58 o 
   0  -2   4     6653.02     6751.33     58.60 o 
   1  -2   4       22.05       17.80      2.15 o 
   2  -2   4        2.31        8.02      2.02 o 
   3  -2   4      313.33      293.50      7.53 o 
   4  -2   4      846.89      945.47     41.10 o 
   5  -2   4      631.15      634.21     36.93 o 
  -7  -1   4        0.52       20.22      6.05 o 
  -6  -1   4        2.60        7.75      8.14 o 
  -5  -1   4      162.71      180.97     27.40 o 
  -4  -1   4       29.82       38.43      4.68 o 
  -3  -1   4      275.47      311.26      9.52 o 
  -2  -1   4      190.38      178.86      7.53 o 
  -1  -1   4      523.99      460.64      8.04 o 
   0  -1   4       59.47       67.08      3.62 o 
   1  -1   4      640.16      617.82     10.73 o 
   2  -1   4        6.83        9.62      1.91 o 
   3  -1   4      177.28      192.39      6.01 o 
   4  -1   4       33.94       43.54      5.72 o 
   5  -1   4      174.93      160.87      6.25 o 
   6  -1   4      120.28      125.43     12.82 o 
   7  -1   4        2.65       19.88      7.03 o 
  -7   0   4       47.02       67.24     13.47 o 
  -6   0   4        1.38        9.14      4.19 o 
  -5   0   4     1268.64     1218.72     21.51 o 
  -4   0   4       31.04       52.67      3.78 o 
  -3   0   4       11.47       12.20      2.07 o 
  -2   0   4     2228.24     2105.89     23.37 o 
  -1   0   4       15.34       11.89      1.85 o 
   0   0   4      406.66      386.61      5.84 o 
   1   0   4     9714.81     9230.05    114.01 o 
   2   0   4      548.90      501.38     14.71 o 
   3   0   4      445.29      460.73      9.21 o 
   4   0   4       38.24       41.88      3.82 o 
   5   0   4      154.06      153.00      9.66 o 
   6   0   4      129.68      158.77     11.19 o 
   7   0   4        1.61       17.61      7.91 o 
  -7   1   4       37.17       49.22     10.32 o 
  -6   1   4      402.23      386.94     20.26 o 
  -5   1   4       94.83      121.55     24.23 o 
  -4   1   4      110.21      117.31      7.25 o 
  -3   1   4     3138.82     3332.06     54.04 o 
  -2   1   4      122.16      115.96      3.93 o 
  -1   1   4     1116.31     1063.27     11.51 o 
   0   1   4       71.15       87.56      4.83 o 
   1   1   4        0.04        2.46      2.45 o 
   2   1   4      256.31      244.26      9.63 o 
   3   1   4     1372.86     1376.72     27.83 o 
   4   1   4      188.47      196.72     11.17 o 
   5   1   4      112.12      106.52     10.64 o 
   6   1   4      144.39      140.08     20.74 o 
   7   1   4       19.48       20.36      6.59 o 
  -6   2   4      248.52      251.27     33.58 o 
  -5   2   4       51.17       82.36     20.17 o 
  -4   2   4       38.23       31.85      7.02 o 
  -3   2   4       80.96       96.25      4.52 o 
  -2   2   4       81.00       93.45      3.91 o 
  -1   2   4     1433.94     1358.17     15.84 o 
   0   2   4        6.03       10.62      2.73 o 
   1   2   4      331.50      319.83     10.36 o 
   2   2   4      261.24      262.27      5.57 o 
   3   2   4        0.50       12.48      4.00 o 
   4   2   4      227.89      214.88     13.64 o 
   5   2   4       58.33       63.71     17.17 o 
   6   2   4       15.53       37.42      8.10 o 
  -7   3   4       54.03       98.06     26.02 o 
  -6   3   4      136.26      175.12     30.73 o 
  -5   3   4       21.80       40.31     15.64 o 
  -4   3   4        1.17        8.81      1.92 o 
  -3   3   4     3486.75     3628.69     33.50 o 
  -2   3   4      258.69      269.04      7.31 o 
  -1   3   4      646.46      641.71     12.10 o 
   0   3   4      670.67      777.38     11.97 o 
   1   3   4      146.13      169.41      6.89 o 
   2   3   4       44.22       45.01      4.08 o 
   3   3   4        4.25       11.34      7.98 o 
   4   3   4        1.85        9.72      5.08 o 
   5   3   4       82.45       92.11     13.25 o 
   6   3   4       24.62       19.62      7.26 o 
  -7   4   4       17.61       61.66     22.35 o 
  -6   4   4      131.65      110.67     25.32 o 
  -5   4   4       18.98       24.82      7.90 o 
  -4   4   4        4.42        6.99      2.11 o 
  -3   4   4      123.19      134.35      6.87 o 
  -2   4   4       60.24       52.34      5.28 o 
  -1   4   4      283.62      254.53      6.65 o 
   0   4   4     5014.67     5318.23     50.41 o 
   1   4   4      132.03      131.56      5.73 o 
   2   4   4      383.23      343.40     10.94 o 
   3   4   4       30.07       36.67      5.17 o 
   4   4   4       69.01       56.91     15.01 o 
   5   4   4        0.03       11.42      6.44 o 
   6   4   4        1.28        7.12      7.34 o 
  -7   5   4        0.74        0.35     15.76 o 
  -6   5   4      151.74      142.08     12.67 o 
  -5   5   4       77.70       66.04      6.70 o 
  -4   5   4      361.07      336.79     16.30 o 
  -3   5   4       24.99       30.66      5.76 o 
  -2   5   4       13.38       27.76      4.54 o 
  -1   5   4      570.10      592.43     12.73 o 
   0   5   4       35.55       24.45      3.33 o 
   1   5   4       10.68       18.56      3.01 o 
   2   5   4      143.69      172.82     10.12 o 
   3   5   4      870.38      823.27     20.65 o 
   4   5   4       20.03       14.28      6.07 o 
   5   5   4       38.83       50.86     11.73 o 
  -7   6   4        5.73       12.28      6.46 o 
  -6   6   4        4.28       10.22      4.25 o 
  -5   6   4       25.81       32.34      4.96 o 
  -4   6   4      921.59      807.06     23.48 o 
  -3   6   4      603.64      583.91     20.44 o 
  -2   6   4        5.82        7.26      3.30 o 
  -1   6   4      370.25      337.38      9.64 o 
   0   6   4       30.60       29.12      3.80 o 
   1   6   4        2.11        8.66      3.40 o 
   2   6   4      676.37      623.25     17.57 o 
   3   6   4      177.75      169.53     11.99 o 
   4   6   4        3.59       12.68      9.24 o 
  -7   7   4        1.48        4.65      6.35 o 
  -6   7   4       31.57       29.76      6.46 o 
  -5   7   4       41.67       60.99      9.07 o 
  -4   7   4      218.03      220.60     15.36 o 
  -3   7   4      299.52      314.07     16.76 o 
  -2   7   4       44.72       54.04     12.15 o 
  -1   7   4      150.12      139.25     13.83 o 
   0   7   4        0.02       13.03      4.37 o 
   1   7   4      132.56      144.35     11.89 o 
   2   7   4      100.42      121.61     10.49 o 
   3   7   4        3.52       16.51      5.86 o 
   4   7   4       46.42       54.71     10.76 o 
  -6   8   4       42.48       45.29      8.00 o 
  -5   8   4        6.27       10.82      8.09 o 
  -4   8   4       13.93       20.28      6.91 o 
  -3   8   4        0.73        9.74      6.42 o 
  -2   8   4      158.54      148.31     11.34 o 
  -1   8   4       58.50       59.13      7.41 o 
   0   8   4        4.31       23.53     12.80 o 
   1   8   4      113.03      120.80     23.29 o 
   2   8   4        3.94       19.52      6.84 o 
   3   8   4       57.17       43.82      8.78 o 
  -6   9   4        6.15       25.70      6.87 o 
  -5   9   4       60.15       46.91     11.13 o 
  -4   9   4       33.02       38.12      8.87 o 
  -3   9   4       12.35       10.14      6.85 o 
  -2   9   4        0.03        9.69      5.59 o 
  -1   9   4       10.80       22.84     10.54 o 
   0   9   4        0.00       15.10      7.30 o 
   1   9   4       41.25       36.54     11.81 o 
   2   9   4       36.44       36.32     18.99 o 
  -5  10   4        0.04        5.00      7.43 o 
  -4  10   4       80.12       90.22     15.94 o 
  -3  10   4       17.87       15.72      8.66 o 
  -2  10   4        3.26       13.94      6.16 o 
  -1  10   4        8.61       21.34      9.14 o 
   0  10   4       16.22       47.34     12.65 o 
   1 -11   5        2.84       22.15     22.40 o 
   2 -11   5        0.01       11.09      8.12 o 
   3 -11   5       70.04       48.68     21.27 o 
  -1 -10   5        7.07       22.03      9.63 o 
   0 -10   5      120.19      152.73     21.98 o 
   1 -10   5       11.50       19.69      7.53 o 
   2 -10   5       18.62       19.30      6.16 o 
   3 -10   5        1.81       19.75      7.50 o 
   4 -10   5        2.91        2.26      9.36 o 
   5 -10   5        3.44       11.08      6.94 o 
  -2  -9   5       84.24       88.71     15.28 o 
  -1  -9   5       77.03       90.71     12.78 o 
   0  -9   5       48.38       56.96     10.17 o 
   1  -9   5       21.54       13.89      5.02 o 
   2  -9   5      202.17      161.94     12.14 o 
   3  -9   5        9.05       15.74      6.73 o 
   4  -9   5        1.34        4.12     10.13 o 
   5  -9   5       27.33       27.96      8.27 o 
   6  -9   5       57.95       72.55     11.94 o 
  -3  -8   5       32.45       49.68      9.71 o 
  -2  -8   5        1.70       14.18      6.08 o 
  -1  -8   5       36.90       32.56      7.01 o 
   0  -8   5      209.54      231.84     14.70 o 
   1  -8   5       78.36       88.56      8.62 o 
   2  -8   5       44.31       35.58      6.20 o 
   3  -8   5        6.32        7.69      5.81 o 
   4  -8   5        0.57        4.46      5.35 o 
   5  -8   5        2.68       10.10      9.56 o 
   6  -8   5        1.37        7.43      5.40 o 
  -4  -7   5      300.71      318.56     23.41 o 
  -3  -7   5       37.73       47.21      7.70 o 
  -2  -7   5       84.53      107.84      8.91 o 
  -1  -7   5     1004.83      917.06     20.61 o 
   0  -7   5      130.81      157.44      9.59 o 
   1  -7   5       27.97       36.48      5.17 o 
   2  -7   5       92.48       96.01      7.55 o 
   3  -7   5       12.28        4.36      5.18 o 
   4  -7   5        0.13        0.53      7.04 o 
   5  -7   5     1188.36     1209.85     50.91 o 
   6  -7   5        0.01        9.40      4.56 o 
   7  -7   5        2.71        5.06      6.88 o 
  -5  -6   5       27.37       37.32     11.87 o 
  -4  -6   5      118.62      147.15     15.91 o 
  -3  -6   5        0.20        5.17      4.22 o 
  -2  -6   5       75.41       88.77      7.58 o 
  -1  -6   5      329.02      305.09     10.76 o 
   0  -6   5      306.76      295.69      8.89 o 
   1  -6   5       16.35       17.92      3.33 o 
   2  -6   5        0.00       10.29      2.44 o 
   3  -6   5      224.74      230.31     10.74 o 
   4  -6   5        4.35        7.68      3.62 o 
   5  -6   5       78.14       81.40      8.17 o 
   6  -6   5       14.26       20.47      7.10 o 
   7  -6   5       16.68       16.47      7.12 o 
  -5  -5   5        1.90        4.47      6.00 o 
  -4  -5   5        0.95       10.31      6.97 o 
  -3  -5   5       32.26       42.60      6.47 o 
  -2  -5   5      221.65      229.54     10.03 o 
  -1  -5   5      732.24      724.09     13.47 o 
   0  -5   5        0.41        5.18      2.43 o 
   1  -5   5      118.16      120.91      6.79 o 
   2  -5   5      365.15      410.59     11.12 o 
   3  -5   5      132.14      133.50      8.13 o 
   4  -5   5       15.46       25.63      4.59 o 
   5  -5   5       93.24      100.16      5.78 o 
   6  -5   5        0.28        3.71      4.78 o 
  -6  -4   5        2.85       12.00      7.49 o 
  -5  -4   5        9.46       20.77      7.36 o 
  -4  -4   5       22.10       25.55      8.01 o 
  -3  -4   5       24.03       18.40      4.28 o 
  -2  -4   5       26.50       34.88      5.89 o 
  -1  -4   5       47.55       59.18      4.59 o 
   0  -4   5       13.02       20.86      2.80 o 
   1  -4   5       10.12       11.73      2.67 o 
   2  -4   5      101.80      105.18      6.66 o 
   3  -4   5      231.05      237.45      7.30 o 
   4  -4   5       67.75       67.42      4.11 o 
   5  -4   5      259.42      254.55     22.88 o 
  -6  -3   5       10.13       11.71     10.45 o 
  -5  -3   5       32.99       35.09     16.35 o 
  -4  -3   5      180.69      190.50     14.67 o 
  -3  -3   5        1.62        3.71      3.72 o 
  -2  -3   5       50.92       65.39      4.70 o 
  -1  -3   5     1911.37     1765.63     21.66 o 
   0  -3   5       42.04       38.76      3.48 o 
   1  -3   5       92.80       93.09      4.65 o 
   2  -3   5      726.63      666.82     15.12 o 
   3  -3   5        0.28        3.80      1.64 o 
   4  -3   5      418.83      450.44     10.70 o 
   5  -3   5       51.72       47.66     13.55 o 
  -7  -2   5       15.88       16.90      6.53 o 
  -6  -2   5      241.07      250.90     17.88 o 
  -5  -2   5      148.50      154.96     30.86 o 
  -4  -2   5        0.09        5.59      3.85 o 
  -3  -2   5      140.93      133.11      9.82 o 
  -2  -2   5     2591.07     2689.18     27.72 o 
  -1  -2   5      248.19      249.35      6.99 o 
   0  -2   5      666.52      616.38     10.51 o 
   1  -2   5      204.12      206.64      4.68 o 
   2  -2   5       96.99      107.37      4.13 o 
   3  -2   5       16.69       20.56      2.32 o 
   4  -2   5      300.73      324.05      8.57 o 
   7  -2   5      339.68      333.95     17.96 o 
  -7  -1   5       14.69       19.68      6.04 o 
  -6  -1   5        0.89       13.52      9.70 o 
  -5  -1   5      174.56      188.03     10.72 o 
  -4  -1   5        6.34       11.96      3.76 o 
  -3  -1   5       91.58       83.70      5.89 o 
  -2  -1   5        0.10        3.01      2.83 o 
  -1  -1   5       13.76       12.41      2.58 o 
   0  -1   5     1014.28     1021.75     14.40 o 
   1  -1   5    27804.44    26450.60    225.76 o 
   2  -1   5      332.78      323.80      6.39 o 
   3  -1   5        0.40        4.84      2.21 o 
   4  -1   5        1.68        7.29      1.83 o 
   5  -1   5        0.52        8.49      2.41 o 
   6  -1   5       27.54       40.37      8.17 o 
   7  -1   5      459.31      419.16     23.73 o 
  -7   0   5        2.33       25.76      9.26 o 
  -6   0   5      187.04      183.86     10.79 o 
  -5   0   5      359.61      376.18     13.38 o 
  -4   0   5       27.40       36.39      3.38 o 
  -3   0   5      436.47      445.77      9.74 o 
  -2   0   5       98.62      106.71      6.51 o 
  -1   0   5       84.39       93.25      3.30 o 
   0   0   5      632.55      622.56      7.98 o 
   1   0   5     2217.17     2156.07     23.16 o 
   2   0   5       22.46       31.27      3.72 o 
   3   0   5       67.63       78.52      7.42 o 
   4   0   5        2.09        7.29      2.26 o 
   5   0   5       96.03      116.46     12.10 o 
   6   0   5      295.28      268.57     13.08 o 
   7   0   5        9.26       27.55      9.17 o 
  -7   1   5        0.04       13.11      7.23 o 
  -6   1   5        2.08       11.58      6.06 o 
  -5   1   5      262.23      302.34      7.44 o 
  -4   1   5       12.19       24.42      2.69 o 
  -3   1   5      386.42      408.02      7.88 o 
  -2   1   5      169.46      160.30      5.38 o 
  -1   1   5        1.96       -1.16      1.79 o 
   0   1   5      764.77      729.65     16.36 o 
   1   1   5      152.37      141.48      5.28 o 
   2   1   5      230.22      239.18      9.78 o 
   3   1   5     1085.99     1090.41     22.44 o 
   4   1   5      459.79      432.35     21.39 o 
   5   1   5      279.04      235.26     13.24 o 
   6   1   5        2.51        5.93      4.44 o 
   7   1   5       44.15       53.01      9.52 o 
  -6   2   5       49.71       63.22     21.26 o 
  -5   2   5       82.79       76.77     20.05 o 
  -4   2   5        3.06        8.25      1.74 o 
  -3   2   5      333.64      364.04      6.74 o 
  -2   2   5      671.77      760.96     16.43 o 
  -1   2   5      362.91      340.12      6.25 o 
   0   2   5        5.18        9.87      2.92 o 
   1   2   5      837.63      792.49     12.87 o 
   2   2   5       88.78       88.99      4.36 o 
   3   2   5       36.89       50.70      7.61 o 
   4   2   5       56.67       63.17     11.83 o 
   5   2   5        0.13        7.65      4.58 o 
   6   2   5       22.37       36.99      8.54 o 
  -7   3   5        3.88        0.82     14.67 o 
  -6   3   5       14.10       24.55     15.44 o 
  -5   3   5        0.10        3.26      3.64 o 
  -4   3   5       53.46       65.00      4.20 o 
  -3   3   5       82.10       93.78      4.36 o 
  -2   3   5     1710.97     1650.63     29.87 o 
  -1   3   5       90.09       73.25      4.98 o 
   0   3   5     1000.17     1094.40     14.08 o 
   1   3   5      211.33      193.48      6.74 o 
   2   3   5       37.12       46.73      4.13 o 
   3   3   5       55.97       68.14      9.53 o 
   4   3   5       80.66       73.92      9.51 o 
   5   3   5        5.95       22.00      7.41 o 
   6   3   5        2.01       16.03      6.99 o 
  -7   4   5        2.87       33.34     17.76 o 
  -6   4   5      326.10      258.88     33.70 o 
  -5   4   5       14.50       18.22      5.71 o 
  -4   4   5       59.47       64.40      5.67 o 
  -3   4   5       54.57       62.71      4.39 o 
  -2   4   5        0.08        4.55      2.68 o 
  -1   4   5      362.34      365.53      8.18 o 
   0   4   5     2712.82     2974.60     30.20 o 
   1   4   5      133.19      151.33     10.31 o 
   2   4   5       24.53       33.15      4.82 o 
   3   4   5      265.48      288.18     10.64 o 
   4   4   5      426.76      362.81     17.21 o 
   5   4   5       22.25       34.82      9.54 o 
  -7   5   5        6.96       12.97     17.35 o 
  -6   5   5       70.57       69.46      9.86 o 
  -5   5   5       71.22       76.29     10.42 o 
  -4   5   5       26.54       27.28      4.75 o 
  -3   5   5        6.59        3.16      3.25 o 
  -2   5   5        0.46        9.61      2.44 o 
  -1   5   5        1.16        6.28      1.95 o 
   0   5   5       44.42       56.59      5.30 o 
   1   5   5        1.37       10.47      2.59 o 
   2   5   5      223.66      243.94     11.64 o 
   3   5   5      383.59      375.14     13.74 o 
   4   5   5        5.99       14.66      6.03 o 
   5   5   5       73.19       96.26     16.23 o 
  -7   6   5        5.24       18.25      7.04 o 
  -6   6   5        9.65       11.53      4.38 o 
  -5   6   5        1.89        7.95      3.83 o 
  -4   6   5        0.00        1.12      4.19 o 
  -3   6   5     1267.45     1192.07     30.80 o 
  -2   6   5       90.16       77.68      7.64 o 
  -1   6   5       44.58       54.49      6.31 o 
   0   6   5      146.75      174.60      7.83 o 
   1   6   5       26.80       15.22      4.14 o 
   2   6   5      318.13      333.11     14.18 o 
   3   6   5       66.50       74.76      8.41 o 
   4   6   5        8.71       19.86      7.06 o 
  -7   7   5       23.61       28.26     10.00 o 
  -6   7   5       24.44       30.85      6.87 o 
  -5   7   5        5.25       10.62      4.39 o 
  -4   7   5      215.26      239.63     15.93 o 
  -3   7   5      500.73      444.52     30.24 o 
  -2   7   5      136.33      138.75     10.28 o 
  -1   7   5      192.61      180.28     11.06 o 
   0   7   5       33.68       39.39      8.59 o 
   1   7   5       23.01       20.95      5.81 o 
   2   7   5      161.51      182.30     12.61 o 
   3   7   5       30.49       33.44      6.81 o 
   4   7   5       33.67      111.64     40.13 o 
  -6   8   5       13.98        9.40      5.10 o 
  -5   8   5       42.17       37.62      7.91 o 
  -4   8   5        0.90        7.38      5.23 o 
  -3   8   5        6.98       13.59      8.62 o 
  -2   8   5       32.73       27.38     11.53 o 
  -1   8   5       59.54       57.36      7.99 o 
   0   8   5       18.85       30.48      8.07 o 
   1   8   5      231.15      209.13     17.71 o 
   2   8   5       10.94       22.42      9.15 o 
   3   8   5       66.72       69.65     14.48 o 
  -6   9   5       28.09       17.73     11.11 o 
  -5   9   5       13.24       16.26      6.96 o 
  -4   9   5        0.02        4.33      6.21 o 
  -3   9   5       12.44       18.63      9.01 o 
  -2   9   5       38.82       32.28      6.87 o 
  -1   9   5        0.00       12.60      5.94 o 
   0   9   5       27.69       38.96     21.76 o 
   1   9   5       32.89       29.84      9.30 o 
   2   9   5        7.85       36.37     11.10 o 
  -4  10   5      152.28      163.79     21.32 o 
  -3  10   5        3.19        7.90      7.57 o 
  -2  10   5        1.93       10.68      6.47 o 
  -1  10   5        0.78       23.82      9.65 o 
   0  10   5        0.02       16.02      9.63 o 
   1 -11   6        0.00       14.48      9.07 o 
   2 -11   6       24.99       28.15     11.36 o 
   3 -11   6       14.83       29.43     11.23 o 
  -1 -10   6       16.65       23.79      9.59 o 
   0 -10   6      162.81      231.55     35.72 o 
   1 -10   6       75.67       78.92     12.97 o 
   2 -10   6        3.63       11.41      5.81 o 
   3 -10   6       29.76       23.09     11.88 o 
   4 -10   6        4.96       10.72      7.62 o 
   5 -10   6        5.81       10.31      7.31 o 
  -2  -9   6      110.83      120.62     18.08 o 
  -1  -9   6       10.07       17.83      7.65 o 
   0  -9   6        7.49       23.52      6.99 o 
   1  -9   6       10.90       12.59      4.76 o 
   2  -9   6        2.34        5.59      4.73 o 
   3  -9   6      132.27      104.73     13.04 o 
   4  -9   6        6.70       18.42     11.13 o 
   5  -9   6       51.86       43.53      9.29 o 
   6  -9   6       30.92       40.49      9.60 o 
  -3  -8   6        3.32        7.05      6.19 o 
  -2  -8   6        0.00        6.47      5.41 o 
  -1  -8   6      120.93      105.54     11.28 o 
   0  -8   6       44.00       63.95      9.86 o 
   1  -8   6      169.64      176.00     11.48 o 
   2  -8   6       15.52       21.93      7.88 o 
   3  -8   6       42.32       49.79      9.11 o 
   4  -8   6       22.01       24.17     13.02 o 
   5  -8   6      142.59      183.01     20.84 o 
   6  -8   6       16.33       26.02      7.67 o 
  -4  -7   6       10.55       25.73      8.40 o 
  -3  -7   6        0.16        9.33      4.97 o 
  -2  -7   6        5.00       18.83      4.53 o 
  -1  -7   6      500.16      469.88     18.56 o 
   0  -7   6       46.56       53.37      6.26 o 
   1  -7   6       16.59       24.29      4.37 o 
   2  -7   6      140.23      131.61     10.56 o 
   3  -7   6        2.18        7.96      3.86 o 
   4  -7   6       88.96       93.47     15.57 o 
   5  -7   6      449.19      483.63     18.38 o 
   6  -7   6        1.27       20.57      6.24 o 
   7  -7   6       29.11       18.96      9.56 o 
  -5  -6   6       17.60       27.43     10.53 o 
  -4  -6   6       28.28       21.65      7.44 o 
  -3  -6   6       30.11       33.27      6.32 o 
  -2  -6   6       20.02       23.38      4.41 o 
  -1  -6   6     2096.21     1970.70     30.70 o 
   0  -6   6       54.98       61.06      5.12 o 
   1  -6   6        3.04        5.93      2.54 o 
   2  -6   6       15.62       16.02      3.26 o 
   3  -6   6        6.24        5.67      4.29 o 
   4  -6   6       23.17       23.54      4.85 o 
   5  -6   6      445.29      457.56     15.79 o 
   6  -6   6       23.64       34.55      9.29 o 
   7  -6   6       15.26       32.81      8.56 o 
  -5  -5   6        0.47       10.58      6.56 o 
  -4  -5   6       46.65       32.61      9.50 o 
  -3  -5   6      124.79      133.08     14.15 o 
  -2  -5   6       60.39       79.81      6.80 o 
  -1  -5   6       86.01       91.21      7.73 o 
   0  -5   6       15.67       17.86      3.02 o 
   1  -5   6       80.37       77.96      5.18 o 
   2  -5   6       57.74       65.37      5.69 o 
   3  -5   6      168.60      168.05      9.09 o 
   4  -5   6      114.99      123.06      8.76 o 
   5  -5   6      144.10      147.68      6.63 o 
   6  -5   6       20.13       24.02      7.53 o 
  -6  -4   6        2.98       16.46      7.69 o 
  -5  -4   6       11.89       23.19      7.50 o 
  -4  -4   6      176.92      167.05     16.58 o 
  -3  -4   6        0.54        7.28      3.39 o 
  -2  -4   6      102.37       94.19      7.12 o 
  -1  -4   6      109.43      153.67      6.13 o 
   0  -4   6     1033.96     1055.70     14.08 o 
   1  -4   6      140.81      131.15      8.82 o 
   2  -4   6       95.06      134.70      7.49 o 
   3  -4   6        0.02        7.99      2.79 o 
   4  -4   6        0.71        9.90      2.10 o 
  -6  -3   6        2.48       12.70      6.05 o 
  -5  -3   6       17.11       17.63      6.81 o 
  -4  -3   6      115.81      131.79     12.05 o 
  -3  -3   6        4.71        3.73      3.41 o 
  -2  -3   6      186.05      197.84      6.71 o 
  -1  -3   6      742.30      714.35     12.32 o 
   0  -3   6     1672.08     1707.80     19.18 o 
   1  -3   6       33.80       36.25      3.67 o 
   2  -3   6      807.49      738.84     19.38 o 
   3  -3   6        7.94       17.08      2.56 o 
   4  -3   6       36.89       39.55      2.98 o 
   5  -3   6      137.42      144.60     19.93 o 
  -7  -2   6        5.06       19.40      7.19 o 
  -6  -2   6       40.30       43.91      8.85 o 
  -5  -2   6      340.88      286.98     16.02 o 
  -4  -2   6        3.24        8.91      3.94 o 
  -3  -2   6        9.52       11.21      4.36 o 
  -2  -2   6      293.94      346.18      7.37 o 
  -1  -2   6      145.34      142.86      5.84 o 
   0  -2   6     3791.91     3958.22     40.49 o 
   1  -2   6      476.72      444.03      6.72 o 
   2  -2   6      367.67      349.18      7.60 o 
   3  -2   6      337.39      349.93     10.05 o 
   4  -2   6      661.99      627.44     10.13 o 
   5  -2   6       20.17       20.20      5.70 o 
   6  -2   6       34.98       41.75      8.23 o 
   7  -2   6       86.83       93.00     11.88 o 
  -7  -1   6       12.34       13.54     11.25 o 
  -6  -1   6        2.03       16.50      5.23 o 
  -5  -1   6      579.03      552.58     18.68 o 
  -4  -1   6      124.63      141.76      9.93 o 
  -3  -1   6       90.83      106.34      8.35 o 
  -2  -1   6      350.90      367.35     10.77 o 
  -1  -1   6       27.71       28.60      3.18 o 
   0  -1   6      143.15      149.31      5.06 o 
   1  -1   6    29763.53    28808.99    279.90 o 
   2  -1   6        3.47        6.20      1.88 o 
   3  -1   6       19.85       29.03      2.84 o 
   4  -1   6     1061.78      950.83     15.52 o 
   5  -1   6       13.74       16.50      3.36 o 
   6  -1   6       40.01       28.84      8.35 o 
   7  -1   6      311.86      299.47     20.29 o 
  -7   0   6        2.87       25.40     10.44 o 
  -6   0   6       10.98       18.13      5.22 o 
  -5   0   6      611.87      595.02     19.94 o 
  -4   0   6       61.72       87.90      6.43 o 
  -3   0   6       50.52       62.74      4.48 o 
  -2   0   6      464.77      499.89     10.77 o 
  -1   0   6      823.57      780.26     10.32 o 
   0   0   6     1709.93     1716.35     18.82 o 
   1   0   6     7077.44     6808.12     66.06 o 
   2   0   6       81.25       83.83      5.26 o 
   3   0   6        6.92       11.36      3.79 o 
   4   0   6       59.80       59.78      7.09 o 
   5   0   6      248.90      251.27     12.38 o 
   6   0   6       54.56       58.52      9.25 o 
   7   0   6      101.17      120.34     17.82 o 
  -7   1   6        4.19       10.26      7.44 o 
  -6   1   6       55.90       68.89      9.82 o 
  -5   1   6      681.37      627.65     13.26 o 
  -4   1   6       44.92       53.86      3.64 o 
  -3   1   6      114.00      131.99      4.26 o 
  -2   1   6      147.66      146.87      6.13 o 
  -1   1   6        6.72        8.09      2.20 o 
   0   1   6     1734.15     1735.12     19.61 o 
   1   1   6      598.88      553.63     10.06 o 
   2   1   6      798.21      792.75     21.19 o 
   3   1   6       30.81       31.65      9.75 o 
   4   1   6       47.60       54.42      7.71 o 
   5   1   6      299.93      249.15     20.42 o 
   6   1   6       21.24       37.28     15.08 o 
   7   1   6      139.43      171.74     14.93 o 
  -7   2   6        0.94       11.50      5.79 o 
  -6   2   6      173.42      161.88     29.61 o 
  -5   2   6       24.20       27.42      4.06 o 
  -4   2   6       10.84       15.94      2.08 o 
  -3   2   6      519.65      564.03      9.23 o 
  -2   2   6       30.95       34.52      4.08 o 
  -1   2   6       42.00       41.38      3.05 o 
   0   2   6        2.86        1.08      2.78 o 
   1   2   6        0.30        6.89      2.53 o 
   2   2   6      120.07      131.11      7.52 o 
   3   2   6      205.09      214.28     11.12 o 
   4   2   6       14.59       32.15      7.13 o 
   5   2   6      105.54      131.01     13.75 o 
   6   2   6       52.71       55.41     10.19 o 
  -7   3   6        7.85       26.84     17.85 o 
  -6   3   6        4.25       11.48      3.54 o 
  -5   3   6        4.51       10.20      4.09 o 
  -4   3   6        4.53       11.78      2.07 o 
  -3   3   6        1.70        9.40      2.11 o 
  -2   3   6      143.98      172.03      6.03 o 
  -1   3   6      165.53      162.97      4.51 o 
   0   3   6     1494.21     1659.88     18.89 o 
   1   3   6      192.29      199.88      6.85 o 
   2   3   6      109.99      100.44      5.72 o 
   3   3   6      392.48      319.66     14.04 o 
   4   3   6      215.67      221.57     23.64 o 
   5   3   6      128.19      167.94     17.02 o 
   6   3   6      121.88      121.06     15.79 o 
  -7   4   6        0.20        8.71      5.12 o 
  -6   4   6        8.43        6.41      6.78 o 
  -5   4   6      215.77      199.06      8.94 o 
  -4   4   6        7.45        8.55      2.43 o 
  -3   4   6      126.29      119.11      6.96 o 
  -2   4   6      281.50      270.85      7.72 o 
  -1   4   6      345.96      323.56      7.78 o 
   0   4   6        1.12        6.80      2.14 o 
   1   4   6      279.40      243.90      7.36 o 
   2   4   6       17.95       20.88      4.29 o 
   3   4   6        5.24       18.82      5.35 o 
   4   4   6       15.33       23.91      6.97 o 
   5   4   6       16.69       28.32      9.14 o 
  -7   5   6        3.41        7.01      9.34 o 
  -6   5   6      122.45      101.44     11.98 o 
  -5   5   6      128.95      142.69     11.20 o 
  -4   5   6      138.97      127.12      8.30 o 
  -3   5   6     1052.38     1001.05     25.87 o 
  -2   5   6       87.81      108.63      6.59 o 
  -1   5   6      121.97      142.61      5.98 o 
   0   5   6        3.84       12.25      2.62 o 
   1   5   6        0.31       11.11      3.58 o 
   2   5   6       46.46       41.84      5.67 o 
   3   5   6     1149.96     1080.79     24.70 o 
   4   5   6       75.91       64.57     22.25 o 
   5   5   6       26.98       35.95     10.72 o 
  -7   6   6        4.74        6.12     14.33 o 
  -6   6   6        2.08        5.28      4.10 o 
  -5   6   6       36.70       34.61      6.38 o 
  -4   6   6        6.42        8.32      4.56 o 
  -3   6   6      176.83      200.34     13.96 o 
  -2   6   6      103.42      117.49      8.03 o 
  -1   6   6       11.78       12.32      5.82 o 
   0   6   6       33.87       36.72      4.59 o 
   1   6   6       83.51      103.67      8.74 o 
   2   6   6        1.91        9.49      4.30 o 
   3   6   6       16.04       20.03      5.39 o 
   4   6   6        0.28       16.33      8.44 o 
  -7   7   6       11.89        4.94      7.20 o 
  -6   7   6       46.18       41.13      9.86 o 
  -5   7   6       12.39       12.15      4.51 o 
  -4   7   6      258.16      229.37     15.98 o 
  -3   7   6       23.60       15.14      6.25 o 
  -2   7   6       15.66       11.30      3.95 o 
  -1   7   6        4.23       12.07      4.32 o 
   0   7   6      277.95      282.97     14.92 o 
   1   7   6       27.56       29.95      7.52 o 
   2   7   6      288.65      275.53     14.22 o 
   3   7   6      141.04      152.40     15.70 o 
  -6   8   6       61.76       45.70     14.36 o 
  -5   8   6       41.05       56.13      7.93 o 
  -4   8   6       66.01       62.60     10.20 o 
  -3   8   6        2.64        4.45      5.63 o 
  -2   8   6       45.70       45.27      7.13 o 
  -1   8   6      163.80      154.79     17.05 o 
   0   8   6        6.45       13.12      8.31 o 
   1   8   6        1.25       12.34      7.00 o 
   2   8   6        1.00       18.95      7.37 o 
   3   8   6       19.77       37.76      8.75 o 
  -5   9   6       11.27       20.15      6.89 o 
  -4   9   6       34.96       42.35     10.13 o 
  -3   9   6       20.37       19.23      7.62 o 
  -2   9   6      122.27      118.59     11.59 o 
  -1   9   6       10.23       24.68     10.80 o 
   0   9   6        0.02       17.64      7.59 o 
   1   9   6        0.03        0.53      6.39 o 
  -4  10   6       29.36       28.72     10.29 o 
  -3  10   6        3.39        1.35      6.79 o 
  -2  10   6       34.88       47.03     10.32 o 
  -1  10   6        1.19       24.26      9.56 o 
   0  10   6       68.01       74.08     15.22 o 
   1 -11   7       11.49       24.85      9.87 o 
   2 -11   7        0.14       13.73      6.50 o 
   3 -11   7        9.65       14.27      9.22 o 
  -1 -10   7       14.73       21.09     30.67 o 
   0 -10   7        7.32       17.19      8.76 o 
   1 -10   7       35.06       38.30     16.43 o 
   2 -10   7       15.05       22.23      6.12 o 
   3 -10   7        6.02       22.26      8.11 o 
   4 -10   7       88.94       62.82     11.74 o 
   5 -10   7        1.23        0.72      6.42 o 
  -2  -9   7       50.88       35.92     11.98 o 
  -1  -9   7       27.74       37.14     15.14 o 
   0  -9   7        1.79       24.45      7.74 o 
   1  -9   7       23.59       29.31      6.21 o 
   2  -9   7       17.83       11.15      5.24 o 
   3  -9   7      123.14      132.51     15.21 o 
   4  -9   7        3.43        6.37      6.42 o 
   5  -9   7        7.74        3.98      6.10 o 
   6  -9   7        0.21       11.11      8.28 o 
  -3  -8   7       79.43      116.35     15.71 o 
  -2  -8   7        2.94       12.24      5.76 o 
  -1  -8   7       11.73       12.54      5.69 o 
   0  -8   7       36.15       31.11      8.19 o 
   1  -8   7        7.44        7.82      3.69 o 
   2  -8   7      106.96      104.95      9.42 o 
   3  -8   7      153.67      136.55     13.59 o 
   4  -8   7       17.65       18.72      6.66 o 
   5  -8   7        0.04        6.69      5.22 o 
   6  -8   7       21.26       20.97      6.83 o 
  -4  -7   7       31.44       32.49     11.31 o 
  -3  -7   7        1.90       13.18      5.32 o 
  -2  -7   7       27.29       24.42      4.99 o 
  -1  -7   7      293.38      286.66     14.39 o 
   0  -7   7      132.30      144.52      9.78 o 
   1  -7   7        8.54       13.26      3.49 o 
   2  -7   7        7.01       18.92      3.99 o 
   3  -7   7       35.07       35.59      6.12 o 
   4  -7   7       99.99       91.15     10.55 o 
   5  -7   7        4.03       15.89      5.42 o 
   6  -7   7       22.16       22.20      6.15 o 
   7  -7   7        5.44       29.05     11.14 o 
  -5  -6   7        2.12       19.51      9.43 o 
  -4  -6   7       40.45       48.76     10.28 o 
  -3  -6   7        7.38       15.49      5.07 o 
  -2  -6   7      109.28      119.82      8.70 o 
  -1  -6   7     2321.58     2158.74     32.74 o 
   0  -6   7       81.60      106.98      6.51 o 
   1  -6   7       17.81       15.31      3.37 o 
   2  -6   7        8.34       13.76      4.58 o 
   3  -6   7       71.07       77.75     13.93 o 
   4  -6   7        2.44        5.43      3.75 o 
   5  -6   7      270.77      301.60     14.62 o 
   6  -6   7        0.53        8.94      7.00 o 
   7  -6   7        1.84        9.23      7.47 o 
  -5  -5   7       41.70       23.65      8.38 o 
  -4  -5   7      139.01      115.24     16.19 o 
  -3  -5   7       10.78       14.21      4.77 o 
  -2  -5   7      145.26      170.10      9.50 o 
  -1  -5   7      792.29      732.76     13.77 o 
   0  -5   7      330.78      308.44      7.81 o 
   1  -5   7      421.35      368.88     10.16 o 
   2  -5   7     1306.64     1348.21     19.15 o 
   3  -5   7       23.79       22.26      4.34 o 
   4  -5   7       18.41       11.04      4.09 o 
   5  -5   7        4.94       13.01      3.84 o 
   6  -5   7       23.46       16.94      6.97 o 
  -6  -4   7        7.06       17.92      7.71 o 
  -5  -4   7      151.26      135.27     16.86 o 
  -4  -4   7       51.91       65.83     11.80 o 
  -3  -4   7       32.75       34.91      8.15 o 
  -2  -4   7       68.24       71.47      6.59 o 
  -1  -4   7       36.57       31.06      3.57 o 
   0  -4   7      638.56      673.49     10.95 o 
   1  -4   7      296.09      285.86      7.49 o 
   2  -4   7      390.27      438.93     12.36 o 
   3  -4   7       18.91       30.03      4.32 o 
   4  -4   7      110.28      113.20      5.54 o 
   5  -4   7       30.19       33.77      3.56 o 
  -6  -3   7        0.01       11.25      6.74 o 
  -5  -3   7      112.69      147.51     23.77 o 
  -4  -3   7      153.29      166.34     13.31 o 
  -3  -3   7        4.59       19.34      4.97 o 
  -2  -3   7      260.11      244.33      7.53 o 
  -1  -3   7       14.35       10.76      2.59 o 
   0  -3   7        6.89        8.35      2.42 o 
   1  -3   7      761.78      708.18     11.83 o 
   2  -3   7      258.30      287.54      9.87 o 
   3  -3   7        5.45        7.31      2.14 o 
   4  -3   7       16.09       26.00      2.70 o 
   5  -3   7      418.38      444.40     12.57 o 
   6  -3   7       36.19       25.82      7.32 o 
  -7  -2   7       36.98       38.09      9.31 o 
  -6  -2   7       37.05       43.37      9.66 o 
  -5  -2   7      530.03      466.07     20.79 o 
  -4  -2   7        0.12        7.79      3.61 o 
  -3  -2   7       65.32       82.97      8.30 o 
  -2  -2   7      491.47      587.69     10.22 o 
  -1  -2   7      108.23      137.42      6.00 o 
   0  -2   7     2429.54     2474.89     28.17 o 
   1  -2   7      124.39      137.94      4.88 o 
   2  -2   7      218.12      227.97      6.54 o 
   3  -2   7      399.89      418.37      8.32 o 
   4  -2   7        1.03        7.99      1.84 o 
   5  -2   7      375.69      340.34     17.74 o 
   6  -2   7        2.84       12.35      5.44 o 
   7  -2   7      306.98      247.69     17.14 o 
  -7  -1   7      105.52      141.54     13.53 o 
  -6  -1   7       16.99       25.23      6.13 o 
  -5  -1   7      344.09      349.22     15.05 o 
  -4  -1   7      390.82      359.68     19.41 o 
  -3  -1   7       66.56       83.18      7.44 o 
  -2  -1   7      456.31      454.07     12.48 o 
  -1  -1   7      247.95      241.19      9.47 o 
   0  -1   7      158.39      171.08      5.65 o 
   1  -1   7       52.81       55.97      2.86 o 
   2  -1   7        9.27        9.27      2.87 o 
   3  -1   7       46.56       69.31      4.24 o 
   4  -1   7       11.30       16.28      2.73 o 
   5  -1   7       88.34      112.55      8.71 o 
   6  -1   7       16.68       16.93      4.63 o 
   7  -1   7        9.02       13.23      7.82 o 
  -7   0   7        0.59       10.81      4.78 o 
  -6   0   7        2.62        4.79      4.06 o 
  -5   0   7     1637.08     1621.80     35.20 o 
  -4   0   7        4.43        7.90      2.98 o 
  -3   0   7      212.48      225.61      7.07 o 
  -2   0   7     2509.28     2331.25     30.18 o 
  -1   0   7      207.53      200.40      5.75 o 
   0   0   7       84.32       91.94      3.83 o 
   1   0   7    18594.42    17784.31    184.16 o 
   2   0   7     2550.08     2612.70     39.71 o 
   3   0   7       57.82       60.03      4.70 o 
   4   0   7      756.43      707.89     21.20 o 
   5   0   7       29.07       35.59      6.49 o 
   6   0   7        7.01       11.26      5.01 o 
   7   0   7      146.54      132.05     15.51 o 
  -7   1   7        6.79       27.46     10.26 o 
  -6   1   7       18.34       22.25      4.41 o 
  -5   1   7       48.25       58.93      6.58 o 
  -4   1   7       43.15       45.83      3.60 o 
  -3   1   7      705.26      707.66     12.29 o 
  -2   1   7     1826.46     1839.14     22.26 o 
  -1   1   7     2218.07     1950.40     19.14 o 
   0   1   7      823.47      910.79     11.94 o 
   1   1   7     1259.39     1211.32     15.26 o 
   2   1   7        1.32        9.43      2.74 o 
   3   1   7       22.57       27.24      5.68 o 
   4   1   7       42.29       55.11      8.10 o 
   5   1   7        9.69       12.17      4.67 o 
   6   1   7       32.36       19.37      6.34 o 
   7   1   7       54.45       48.11      9.56 o 
  -7   2   7       61.48       84.36     12.32 o 
  -6   2   7       94.93       81.66     10.62 o 
  -5   2   7       25.87       24.04      3.09 o 
  -4   2   7       87.57       96.06      4.49 o 
  -3   2   7       55.11       68.30      6.44 o 
  -2   2   7     1050.25     1110.71     17.04 o 
  -1   2   7       11.60       17.45      2.72 o 
   0   2   7     1541.27     1527.11     18.07 o 
   1   2   7      892.49      835.27     13.83 o 
   2   2   7      827.91      776.06     12.20 o 
   3   2   7      275.45      288.23     12.34 o 
   4   2   7      367.92      311.23     13.71 o 
   5   2   7       18.75       13.03     10.01 o 
   6   2   7        0.03       11.83      5.95 o 
  -7   3   7       33.19       35.82     13.85 o 
  -6   3   7       74.93       68.66      9.50 o 
  -5   3   7        4.46        6.41      2.26 o 
  -4   3   7      216.24      222.68      6.26 o 
  -3   3   7      245.87      230.32      6.69 o 
  -2   3   7        2.27        8.07      1.74 o 
  -1   3   7      213.35      209.82      6.12 o 
   0   3   7      352.02      372.90      7.92 o 
   1   3   7        9.05       15.39      2.85 o 
   2   3   7       36.90       38.03      5.58 o 
   3   3   7      255.02      253.69     12.77 o 
   4   3   7        5.74        9.07      4.50 o 
   5   3   7       78.40       91.66     13.67 o 
   6   3   7       94.09       85.96     19.44 o 
  -7   4   7        0.00        5.28      5.77 o 
  -6   4   7       27.91       14.88      7.57 o 
  -5   4   7        9.81       12.38      3.77 o 
  -4   4   7      370.44      380.58     13.76 o 
  -3   4   7      708.51      682.61     13.09 o 
  -2   4   7      108.46      103.72      4.87 o 
  -1   4   7      318.58      274.01      7.83 o 
   0   4   7       68.89      124.39      5.78 o 
   1   4   7      280.62      261.52      8.06 o 
   2   4   7       23.69       34.78      5.16 o 
   3   4   7       68.95       80.40     17.21 o 
   4   4   7        9.41       22.39      6.69 o 
   5   4   7        4.45        5.66      7.51 o 
  -7   5   7        5.95        8.89      5.96 o 
  -6   5   7       56.46       39.82      8.78 o 
  -5   5   7       23.15       34.60      5.90 o 
  -4   5   7       26.16       19.93      5.36 o 
  -3   5   7      350.91      358.56     18.37 o 
  -2   5   7        1.69       11.80      3.18 o 
  -1   5   7        2.18       11.00      2.41 o 
   0   5   7       38.25       54.05      4.97 o 
   1   5   7        0.00        6.00      3.48 o 
   2   5   7      158.13      171.53     10.35 o 
   3   5   7       89.27      108.12     13.00 o 
   4   5   7       85.96       92.23     18.60 o 
   5   5   7        1.05        2.32      7.57 o 
  -7   6   7       36.57       29.43      9.19 o 
  -6   6   7       57.85       62.97      9.36 o 
  -5   6   7        7.14       15.04      4.84 o 
  -4   6   7      163.36      163.37     10.65 o 
  -3   6   7     1982.03     1940.59     59.94 o 
  -2   6   7       17.00       15.87      3.79 o 
  -1   6   7       10.51        7.87      3.34 o 
   0   6   7       99.26      143.96      9.99 o 
   1   6   7        5.42       12.25      4.98 o 
   2   6   7       77.35       71.60     10.66 o 
   3   6   7      103.63      136.85     13.25 o 
   4   6   7        3.10        3.79     11.83 o 
  -7   7   7        3.06       11.29      8.38 o 
  -6   7   7        5.85        6.70      6.05 o 
  -5   7   7       22.29       28.38      6.80 o 
  -4   7   7       78.93       79.41     10.83 o 
  -3   7   7        6.17        5.33      5.16 o 
  -2   7   7       40.00       31.32      5.74 o 
  -1   7   7       49.07       48.98      6.47 o 
   0   7   7       74.10       95.64     11.78 o 
   1   7   7      102.48       94.96     13.67 o 
   2   7   7      169.73      129.01     12.18 o 
   3   7   7       41.48       46.62      7.91 o 
  -6   8   7       46.29       46.29      9.85 o 
  -5   8   7        0.16       14.64      4.72 o 
  -4   8   7      256.53      247.03     18.44 o 
  -3   8   7       74.11       61.06     10.39 o 
  -2   8   7        0.84        5.60      4.62 o 
  -1   8   7       92.24       80.17      9.03 o 
   0   8   7       74.95       69.43     11.00 o 
   1   8   7       49.62       36.87      8.79 o 
   2   8   7       45.19       48.50     10.17 o 
  -5   9   7        4.41       19.37      6.10 o 
  -4   9   7       53.33       48.98     10.22 o 
  -3   9   7       27.76       34.40      8.82 o 
  -2   9   7        6.39       28.37      6.56 o 
  -1   9   7       27.73       22.87     12.28 o 
   0   9   7       40.04       45.06      9.33 o 
   1   9   7       65.89       58.68     12.13 o 
  -4  10   7       18.06       31.64     13.73 o 
  -3  10   7       25.15       38.87     11.88 o 
  -2  10   7       24.04       21.68     12.80 o 
  -1  10   7       28.80       51.29     28.43 o 
   0  10   7        3.05       21.72     14.07 o 
   2 -11   8        6.42       16.83      7.49 o 
   3 -11   8       13.40        8.34      9.63 o 
  -1 -10   8       35.32       50.46     17.64 o 
   0 -10   8       51.82       63.58     11.86 o 
   1 -10   8       17.80       18.91      7.78 o 
   2 -10   8       57.80       39.67     13.11 o 
   3 -10   8       98.97       66.78     11.75 o 
   4 -10   8       18.88       12.43      6.81 o 
   5 -10   8       20.65       19.67      7.86 o 
  -2  -9   8       61.10       72.21     15.57 o 
  -1  -9   8       23.87       26.95      8.57 o 
   0  -9   8       35.67       32.07      8.89 o 
   1  -9   8       25.28       24.17      5.58 o 
   2  -9   8       16.80       17.79      6.33 o 
   3  -9   8       20.56       17.32      7.32 o 
   4  -9   8       11.64       20.24      7.44 o 
   5  -9   8        0.66        5.02      5.89 o 
   6  -9   8        0.77       13.15     12.61 o 
  -3  -8   8      240.63      265.71     20.01 o 
  -2  -8   8        9.27       18.21      7.36 o 
  -1  -8   8       53.23       57.93     10.75 o 
   0  -8   8      151.82      165.70     13.29 o 
   1  -8   8        0.75        8.30      3.95 o 
   2  -8   8       11.86       17.28      4.84 o 
   3  -8   8      608.08      588.84     29.43 o 
   4  -8   8       26.56       14.02      5.77 o 
   5  -8   8       45.39       48.16      8.50 o 
   6  -8   8      151.82      178.24     15.62 o 
  -4  -7   8        3.68       22.17     11.57 o 
  -3  -7   8       13.42       21.01      5.82 o 
  -2  -7   8      117.02       97.17     11.03 o 
  -1  -7   8       16.12       21.47      5.33 o 
   0  -7   8      147.98      165.84      9.93 o 
   1  -7   8       90.06       98.02      8.10 o 
   2  -7   8      482.16      441.15     13.07 o 
   3  -7   8       69.28       93.06      8.89 o 
   4  -7   8        4.69       10.60      5.48 o 
   5  -7   8      398.60      428.33     23.19 o 
   6  -7   8       57.19       51.68     15.52 o 
   7  -7   8        0.03        4.29      8.59 o 
  -5  -6   8        7.38        9.40      8.77 o 
  -4  -6   8        4.24       18.96      7.15 o 
  -3  -6   8       56.17       54.70      7.50 o 
  -2  -6   8        8.83        7.53      3.58 o 
  -1  -6   8      154.26      169.34      9.92 o 
   0  -6   8      464.33      463.81     11.19 o 
   1  -6   8       14.20       15.19      3.60 o 
   2  -6   8      130.87      131.53      6.87 o 
   3  -6   8      112.00      105.44      8.70 o 
   4  -6   8       17.14       17.15      4.49 o 
   5  -6   8      198.97      215.78     11.47 o 
   6  -6   8       55.06       49.48     10.76 o 
   7  -6   8       15.31       31.23      9.94 o 
  -5  -5   8       14.44       21.36      8.47 o 
  -4  -5   8      108.41       95.21     15.58 o 
  -3  -5   8       84.70      104.37      9.17 o 
  -2  -5   8        3.41       10.09      4.88 o 
  -1  -5   8      108.37      126.01      6.76 o 
   0  -5   8      355.24      351.53      9.65 o 
   1  -5   8      910.32      886.92     16.25 o 
   2  -5   8     1796.72     1789.14     23.68 o 
   3  -5   8       64.98       59.27      6.49 o 
   4  -5   8       85.94       91.80     14.41 o 
   5  -5   8        1.88        8.42      4.85 o 
   6  -5   8       27.90       24.23      8.03 o 
   7  -5   8       23.38       41.90     10.20 o 
  -6  -4   8       43.05       67.44     13.18 o 
  -5  -4   8        1.18       15.73      6.93 o 
  -4  -4   8        6.42        7.75      8.07 o 
  -3  -4   8       90.79      109.99     17.71 o 
  -2  -4   8        3.45       10.42      3.38 o 
  -1  -4   8      101.31      122.86      8.46 o 
   0  -4   8      219.82      221.26      6.40 o 
   1  -4   8      193.74      196.19      6.39 o 
   2  -4   8      432.58      460.11     11.26 o 
   3  -4   8       38.57       34.14      4.49 o 
   4  -4   8       34.07       33.00      4.16 o 
   5  -4   8      874.53      851.07     20.85 o 
   6  -4   8        0.55        9.70      6.50 o 
  -6  -3   8       39.23       61.63     28.15 o 
  -5  -3   8       80.35       65.93     11.30 o 
  -4  -3   8      100.79       86.16     10.43 o 
  -3  -3   8        8.71       16.17      5.04 o 
  -2  -3   8       30.98       33.77      4.38 o 
  -1  -3   8     1608.49     1663.04     21.60 o 
   0  -3   8      220.22      215.11      6.16 o 
   1  -3   8     2048.13     1938.93     23.61 o 
   2  -3   8       54.59       68.84      5.92 o 
   3  -3   8        2.21        7.33      2.51 o 
   4  -3   8       25.22       27.87      2.86 o 
   5  -3   8        6.37       11.40      2.18 o 
   6  -3   8        0.64       10.97      5.65 o 
   7  -3   8        5.01       18.29      7.73 o 
  -6  -2   8       26.52       24.18      7.26 o 
  -5  -2   8        6.57        5.98      5.02 o 
  -4  -2   8       42.68       58.66      7.98 o 
  -3  -2   8        1.05        3.05      2.80 o 
  -2  -2   8        7.21        8.33      2.13 o 
  -1  -2   8     4860.91     4759.16     49.12 o 
   0  -2   8       32.84       43.28      3.74 o 
   1  -2   8      356.78      343.19      7.39 o 
   2  -2   8       27.08       49.45      4.73 o 
   3  -2   8      451.19      466.89      8.44 o 
   4  -2   8      116.31      114.29      4.94 o 
   5  -2   8      628.13      588.16     13.79 o 
   6  -2   8        0.60       14.61      6.06 o 
   7  -2   8       17.04       35.55      9.23 o 
  -7  -1   8       20.81       33.17      7.51 o 
  -6  -1   8        5.80        8.41      4.78 o 
  -5  -1   8       10.82       16.07      5.20 o 
  -4  -1   8      629.38      617.01     19.10 o 
  -3  -1   8      331.85      327.64     13.97 o 
  -2  -1   8       14.30       10.99      2.18 o 
  -1  -1   8     2325.53     2122.13     22.96 o 
   0  -1   8       35.14       43.27      3.45 o 
   1  -1   8     3981.44     3899.96     46.26 o 
   2  -1   8      512.62      548.10     16.55 o 
   3  -1   8      139.67      155.36      6.77 o 
   4  -1   8      545.72      519.77     11.82 o 
   5  -1   8        0.63        5.59      3.35 o 
   6  -1   8       14.22       17.83      5.28 o 
   7  -1   8      152.87      184.53     19.79 o 
  -7   0   8        5.24        8.21      4.63 o 
  -6   0   8      121.20      132.12     11.34 o 
  -5   0   8      200.05      211.95     11.59 o 
  -4   0   8       19.04       25.84      3.86 o 
  -3   0   8       12.36       21.68      3.27 o 
  -2   0   8       98.17      104.88      5.93 o 
  -1   0   8      199.45      179.49      7.04 o 
   0   0   8       57.80       67.78      5.75 o 
   1   0   8     4876.79     4550.49     47.82 o 
   2   0   8      306.13      333.91      9.33 o 
   3   0   8      391.93      383.24      9.19 o 
   4   0   8       18.24       23.53      7.66 o 
   5   0   8        3.74       11.89      4.52 o 
   6   0   8       80.09       95.70     10.51 o 
   7   0   8       60.90       85.85     14.57 o 
  -7   1   8        1.34        9.44      7.03 o 
  -6   1   8       11.47        9.43      4.18 o 
  -5   1   8     1221.19     1197.98     47.11 o 
  -4   1   8      152.29      158.79      5.80 o 
  -3   1   8      452.95      447.96      9.90 o 
  -2   1   8     4867.29     4883.97     49.25 o 
  -1   1   8       10.58        9.52      2.39 o 
   0   1   8     1042.12     1159.20     14.47 o 
   1   1   8        0.32        4.61      2.11 o 
   2   1   8      394.77      382.28      7.39 o 
   3   1   8      146.97      154.95      8.88 o 
   4   1   8      344.50      306.13     17.23 o 
   5   1   8        0.27       14.19      5.04 o 
   6   1   8       43.72       39.92      8.48 o 
  -7   2   8       70.21       92.41     13.82 o 
  -6   2   8       16.95       23.03      6.37 o 
  -5   2   8        5.51        8.70      2.75 o 
  -4   2   8      441.42      433.42      9.01 o 
  -3   2   8      280.77      266.41      7.45 o 
  -2   2   8        0.03       -0.27      2.15 o 
  -1   2   8      627.21      562.58     10.21 o 
   0   2   8      700.06      751.90     11.74 o 
   1   2   8      283.86      314.46      8.80 o 
   2   2   8      863.44      788.51     14.56 o 
   3   2   8       28.48       27.56      5.48 o 
   4   2   8       40.59       44.40      6.72 o 
   5   2   8       20.81       30.87      7.53 o 
   6   2   8       37.45       48.54      9.78 o 
  -7   3   8       18.27       19.97      7.27 o 
  -6   3   8        4.70        8.98      5.47 o 
  -5   3   8       37.21       24.10      3.60 o 
  -4   3   8       10.09       12.28      2.55 o 
  -3   3   8       13.33       15.64      2.68 o 
  -2   3   8      137.88      147.45      4.92 o 
  -1   3   8       14.20        9.19      2.28 o 
   0   3   8      398.54      431.00      8.20 o 
   1   3   8      477.39      484.66     11.10 o 
   2   3   8       61.96       67.64      6.30 o 
   3   3   8       10.40       23.24      5.62 o 
   4   3   8       74.77       84.25      9.86 o 
   5   3   8       24.17       27.22      8.25 o 
   6   3   8       55.19       76.73     13.04 o 
  -7   4   8        7.55       24.00      7.26 o 
  -6   4   8        1.29        3.85      5.47 o 
  -5   4   8       11.79       19.62      4.92 o 
  -4   4   8        0.37        1.12      3.13 o 
  -3   4   8        0.10        5.64      2.32 o 
  -2   4   8      143.62      149.97      5.52 o 
  -1   4   8      304.16      279.59      7.98 o 
   0   4   8      619.41      675.43     12.04 o 
   1   4   8      118.36      143.40      6.87 o 
   2   4   8       95.51      102.08      7.81 o 
   3   4   8        0.51       11.99      3.57 o 
   4   4   8        5.20       10.76      6.47 o 
   5   4   8        1.30       17.53      7.50 o 
  -7   5   8        4.61       24.11      7.86 o 
  -6   5   8      115.52       97.32     11.70 o 
  -5   5   8       30.87       42.46     12.07 o 
  -4   5   8       29.99       37.03      7.92 o 
  -3   5   8     1556.33     1477.48     28.54 o 
  -2   5   8       16.23       21.60      3.88 o 
  -1   5   8        2.62        7.70      3.89 o 
   0   5   8      255.27      263.66      8.98 o 
   1   5   8       83.91       70.10      7.18 o 
   2   5   8      228.57      235.78     15.23 o 
   3   5   8      553.07      536.85     23.27 o 
   4   5   8      132.14      125.96     18.06 o 
   5   5   8        0.40        5.29      8.29 o 
  -7   6   8        3.93        9.85      7.67 o 
  -6   6   8       42.47       43.57     10.86 o 
  -5   6   8      103.57       97.35     10.25 o 
  -4   6   8       59.53       53.57      7.92 o 
  -3   6   8      539.25      476.85     19.36 o 
  -2   6   8        2.48       12.28      3.66 o 
  -1   6   8        9.00       21.60      6.19 o 
   0   6   8        0.09       13.31      4.25 o 
   1   6   8       86.68       82.26      8.31 o 
   2   6   8      178.41      208.26     20.69 o 
   3   6   8      115.59      127.75     11.68 o 
   4   6   8        1.74       -0.82      7.21 o 
  -6   7   8       20.92       24.74      6.53 o 
  -5   7   8        1.06        3.23      4.05 o 
  -4   7   8       60.54       73.97      8.49 o 
  -3   7   8      625.63      607.34     27.74 o 
  -2   7   8        4.92        7.62      4.06 o 
  -1   7   8       45.01       33.05      7.62 o 
   0   7   8      418.45      385.94     18.96 o 
   1   7   8       41.27       42.58      8.47 o 
   2   7   8        6.21       14.88      5.85 o 
   3   7   8        0.26       15.08      5.71 o 
  -6   8   8        7.92       27.38      7.82 o 
  -5   8   8       12.74       20.54      7.00 o 
  -4   8   8        6.05       15.47      5.41 o 
  -3   8   8      117.51      124.34     14.71 o 
  -2   8   8       42.67       36.21      6.70 o 
  -1   8   8       10.91       20.86      7.46 o 
   0   8   8       60.78       55.98     10.95 o 
   1   8   8       95.22      132.97     15.09 o 
   2   8   8       29.44       33.01      8.53 o 
  -5   9   8        0.97       11.04      5.94 o 
  -4   9   8       70.99       85.57     13.14 o 
  -3   9   8       22.15       15.44      7.09 o 
  -2   9   8       17.66       21.01      6.16 o 
  -1   9   8       20.88       22.42      7.58 o 
   0   9   8        5.85       16.24      7.62 o 
   1   9   8       27.49       31.39      9.54 o 
  -4  10   8      110.36       91.86     26.36 o 
  -3  10   8       19.04       20.62     13.97 o 
  -2  10   8        0.81        7.34      6.90 o 
  -1  10   8       35.32       59.24     13.77 o 
   2 -11   9        6.49        7.67     13.23 o 
  -1 -10   9       10.11       17.78      9.12 o 
   0 -10   9       42.09       48.62     16.32 o 
   1 -10   9       16.67       25.15      8.40 o 
   2 -10   9        0.18        8.51      5.51 o 
   3 -10   9       14.10       21.84      8.24 o 
   4 -10   9       27.24       21.71     12.03 o 
   5 -10   9        6.12        1.40      7.82 o 
  -2  -9   9       17.80       30.72     10.73 o 
  -1  -9   9       18.22       15.10      7.49 o 
   0  -9   9       77.61       87.34     12.52 o 
   1  -9   9      117.05      110.72     10.07 o 
   2  -9   9       35.78       33.08      6.63 o 
   3  -9   9      502.32      515.86     39.49 o 
   4  -9   9       18.50       16.12      7.36 o 
   5  -9   9       25.32       21.49      8.55 o 
   6  -9   9        0.11        1.61      6.40 o 
  -3  -8   9       20.69       18.51      8.32 o 
  -2  -8   9        0.27       17.46      7.14 o 
  -1  -8   9       24.13       17.46      6.33 o 
   0  -8   9        3.86        6.99      5.19 o 
   1  -8   9      206.94      196.93     10.93 o 
   2  -8   9       24.86       28.23      5.74 o 
   3  -8   9       53.42       56.51      9.93 o 
   4  -8   9       48.82       69.53     10.21 o 
   5  -8   9       11.24       19.62      6.80 o 
   6  -8   9       65.29       71.25     11.12 o 
  -4  -7   9       10.90       47.83     12.34 o 
  -3  -7   9        1.71       20.49      5.75 o 
  -2  -7   9       69.47       42.82      6.45 o 
  -1  -7   9       67.37       66.78      8.33 o 
   0  -7   9      865.49      923.03     27.06 o 
   1  -7   9       32.15       34.77      5.13 o 
   2  -7   9       64.52       84.55      7.07 o 
   3  -7   9        8.33       14.41      4.74 o 
   4  -7   9       21.25       29.49      7.28 o 
   5  -7   9       19.23       22.77      7.12 o 
   6  -7   9      361.68      349.74     17.23 o 
   7  -7   9        4.01       15.61      8.47 o 
  -5  -6   9        2.14       18.30      8.85 o 
  -4  -6   9        1.55       12.74      6.85 o 
  -3  -6   9       13.97       22.21      5.52 o 
  -2  -6   9       53.97       56.34      6.68 o 
  -1  -6   9     1250.83     1138.61     22.30 o 
   0  -6   9      222.08      249.24      9.01 o 
   1  -6   9        5.67       10.25      3.45 o 
   2  -6   9      134.52      141.21      7.13 o 
   3  -6   9       19.99       13.32      4.35 o 
   4  -6   9        3.21        9.81      3.92 o 
   5  -6   9       37.52       63.93     10.16 o 
   6  -6   9      212.97      221.17     11.99 o 
   7  -6   9       10.35       20.41      9.20 o 
  -5  -5   9       17.04        8.57      7.80 o 
  -4  -5   9      219.19      202.67     27.17 o 
  -3  -5   9       55.56       63.96      8.13 o 
  -2  -5   9        5.13        5.94      4.29 o 
  -1  -5   9      272.69      274.08      8.50 o 
   0  -5   9     1223.13     1220.58     18.01 o 
   1  -5   9       16.45       23.04      3.60 o 
   2  -5   9      726.61      668.84     12.78 o 
   3  -5   9       21.89       22.20      4.80 o 
   4  -5   9       13.14       15.69      4.28 o 
   5  -5   9       36.52       29.28      5.78 o 
   6  -5   9      121.71      118.49     14.85 o 
   7  -5   9       38.34       53.45     11.38 o 
  -6  -4   9        0.08       10.96      6.97 o 
  -5  -4   9       12.63        7.26      6.60 o 
  -4  -4   9      823.63      660.67     28.36 o 
  -3  -4   9       29.26       34.57      5.09 o 
  -2  -4   9      208.88      210.49     11.59 o 
  -1  -4   9      166.41      188.44      7.80 o 
   0  -4   9     1164.58     1228.30     16.14 o 
   1  -4   9        4.08        4.13      2.27 o 
   2  -4   9     1227.01     1238.34     20.52 o 
   3  -4   9      106.92      114.71      8.19 o 
   4  -4   9       63.29       70.40      7.32 o 
   5  -4   9      124.16      146.05     11.61 o 
   6  -4   9       48.18       78.42     12.14 o 
   7  -4   9        1.13       17.47      7.53 o 
  -6  -3   9       60.50       47.81     10.38 o 
  -5  -3   9        9.40       17.86      8.72 o 
  -4  -3   9       53.87       50.21      9.21 o 
  -3  -3   9      404.44      349.53     15.73 o 
  -2  -3   9       42.85       59.90      7.06 o 
  -1  -3   9     1000.36     1045.64     16.29 o 
   0  -3   9        1.90        3.85      2.12 o 
   1  -3   9       65.80       65.98      4.58 o 
   2  -3   9      759.55      713.36     16.86 o 
   3  -3   9        8.45        7.85      2.45 o 
   4  -3   9      508.57      500.64     12.14 o 
   5  -3   9      336.76      299.93     10.92 o 
   6  -3   9      100.03      111.17     13.64 o 
   7  -3   9       10.92       31.14      9.23 o 
  -6  -2   9       22.04       24.55     20.60 o 
  -5  -2   9       14.94       16.43      6.18 o 
  -4  -2   9      173.14      165.31     12.59 o 
  -3  -2   9       30.60       55.65      7.50 o 
  -2  -2   9     1335.33     1298.21     16.73 o 
  -1  -2   9     2835.06     2726.83     29.62 o 
   0  -2   9     1152.50     1150.81     15.65 o 
   1  -2   9       82.11       95.82      4.69 o 
   2  -2   9      454.86      461.05      9.45 o 
   3  -2   9      348.10      332.65      7.75 o 
   4  -2   9       12.83       14.37      2.63 o 
   5  -2   9       23.23       27.70      5.25 o 
   6  -2   9        0.00        3.00      5.76 o 
   7  -2   9       23.51       32.25      9.06 o 
  -7  -1   9       15.96       20.69      7.10 o 
  -6  -1   9        0.14       -4.84      4.19 o 
  -5  -1   9       18.06       23.75      6.43 o 
  -4  -1   9      548.41      530.55     26.41 o 
  -3  -1   9       47.65       59.38      7.92 o 
  -2  -1   9        4.23        3.88      1.87 o 
  -1  -1   9        5.28        9.81      2.64 o 
   0  -1   9        9.58       12.84      2.83 o 
   1  -1   9      995.83     1043.53     12.83 o 
   2  -1   9      160.86      177.61      9.84 o 
   3  -1   9        8.58       15.86      4.05 o 
   4  -1   9       40.36       39.87      5.47 o 
   5  -1   9      236.73      216.21     15.94 o 
   6  -1   9        7.36       21.58      6.54 o 
   7  -1   9      427.72      354.33     24.14 o 
  -7   0   9       22.58       29.62     11.75 o 
  -6   0   9        3.62       18.74      5.50 o 
  -5   0   9      537.83      496.92     27.62 o 
  -4   0   9       10.81       12.63      5.65 o 
  -3   0   9       87.39       85.64      6.24 o 
  -2   0   9       53.73       58.90      3.86 o 
  -1   0   9       67.83       79.03      4.33 o 
   0   0   9      582.14      577.65      9.28 o 
   1   0   9     2871.22     2840.58     32.98 o 
   2   0   9        3.87        3.21      3.61 o 
   3   0   9       31.33       33.67      4.38 o 
   4   0   9      563.21      486.07     18.21 o 
   5   0   9        0.06        9.77      4.35 o 
   6   0   9        0.72        6.69      4.83 o 
   7   0   9        0.58       12.58      5.84 o 
  -7   1   9        1.84        1.85      6.91 o 
  -6   1   9        0.24       -0.16      4.99 o 
  -5   1   9      112.38      142.82     10.41 o 
  -4   1   9       98.99       98.51      6.18 o 
  -3   1   9       14.30       21.59      4.36 o 
  -2   1   9     1255.76     1330.17     20.84 o 
  -1   1   9      251.87      237.88      6.25 o 
   0   1   9      219.33      242.82      8.08 o 
   1   1   9      274.79      254.30      6.34 o 
   2   1   9      623.04      648.68     10.55 o 
   3   1   9      119.98      112.74      8.04 o 
   4   1   9      894.32      817.24     23.20 o 
   5   1   9      190.25      185.26     24.30 o 
   6   1   9       17.34       21.29      6.85 o 
  -7   2   9        0.03       15.64      7.85 o 
  -6   2   9       13.34       10.02      5.24 o 
  -5   2   9       84.67      116.25      7.97 o 
  -4   2   9       15.81       16.12      2.76 o 
  -3   2   9        3.64       11.10      2.41 o 
  -2   2   9     1358.58     1549.60     20.48 o 
  -1   2   9       12.38       14.85      3.67 o 
   0   2   9       21.75       27.21      3.14 o 
   1   2   9       29.96       31.83      3.25 o 
   2   2   9       74.74      107.34      5.54 o 
   3   2   9       53.63       50.45      6.65 o 
   4   2   9       23.98       27.23      6.90 o 
   5   2   9       16.96       11.19      5.72 o 
   6   2   9        7.38       14.52      6.78 o 
  -7   3   9        5.73        2.90      6.58 o 
  -6   3   9       65.44       67.34      7.55 o 
  -5   3   9      101.64      111.84     11.84 o 
  -4   3   9      353.97      354.85     10.67 o 
  -3   3   9      100.60       99.87      5.73 o 
  -2   3   9       64.94       78.69      3.71 o 
  -1   3   9      100.82       97.85      4.94 o 
   0   3   9      287.75      300.20      7.37 o 
   1   3   9      170.77      196.96     11.35 o 
   2   3   9       88.53       89.50      9.38 o 
   3   3   9        6.19       13.26      4.81 o 
   4   3   9       18.76       26.91      9.25 o 
   5   3   9       14.19       16.48      7.67 o 
   6   3   9        2.24       10.44      6.80 o 
  -7   4   9       22.20       35.51      9.09 o 
  -6   4   9        1.91        4.76      5.59 o 
  -5   4   9      298.11      285.56     15.63 o 
  -4   4   9       28.41       25.75      5.49 o 
  -3   4   9       58.59       75.74      5.24 o 
  -2   4   9       39.12       45.65      3.74 o 
  -1   4   9       16.46       10.73      3.04 o 
   0   4   9       59.37       87.38      5.32 o 
   1   4   9        5.76       13.08      2.89 o 
   2   4   9       39.40       35.88      5.14 o 
   3   4   9        8.91       20.68      4.22 o 
   4   4   9      508.82      485.51     25.74 o 
   5   4   9        0.03        7.97      6.16 o 
  -7   5   9       30.06       17.27      7.56 o 
  -6   5   9       16.89       17.88      5.04 o 
  -5   5   9        1.15        2.20      5.48 o 
  -4   5   9      288.74      281.64     13.90 o 
  -3   5   9     1217.84     1164.06     25.12 o 
  -2   5   9       39.72       50.17      4.94 o 
  -1   5   9       43.86       61.77      6.73 o 
   0   5   9      129.57      139.30      6.96 o 
   1   5   9       73.34       54.28      8.70 o 
   2   5   9      350.42      336.58     13.50 o 
   3   5   9     1166.01     1085.49     25.34 o 
   4   5   9        6.08       15.21     12.86 o 
   5   5   9        0.02       12.38      8.28 o 
  -7   6   9       37.84       41.69     10.56 o 
  -6   6   9       30.21       50.05      7.88 o 
  -5   6   9        5.65        8.31      4.85 o 
  -4   6   9       37.49       37.96      7.61 o 
  -3   6   9      284.35      296.04     14.21 o 
  -2   6   9      531.34      485.93     14.11 o 
  -1   6   9       44.43       47.18      6.11 o 
   0   6   9        0.76        6.66      3.66 o 
   1   6   9       61.53       65.99      7.65 o 
   2   6   9      331.79      344.41     14.93 o 
   3   6   9       13.01       19.25      5.43 o 
   4   6   9        5.76        5.53     16.01 o 
  -6   7   9       54.28       67.06      9.51 o 
  -5   7   9       34.08       28.42     12.91 o 
  -4   7   9       28.60       31.37      9.11 o 
  -3   7   9      131.23      138.44     14.05 o 
  -2   7   9       88.00       87.54     12.18 o 
  -1   7   9        0.70        8.49      4.04 o 
   0   7   9      401.69      380.95     18.77 o 
   1   7   9       34.53       55.16     14.58 o 
   2   7   9       41.68       54.33     11.25 o 
   3   7   9        2.96       29.26      7.92 o 
  -6   8   9       11.78       12.89      6.96 o 
  -5   8   9        3.09       10.60      5.90 o 
  -4   8   9        0.26        6.98      4.80 o 
  -3   8   9        6.41       10.29      6.68 o 
  -2   8   9        0.47        3.77      4.40 o 
  -1   8   9        0.01       10.79      4.96 o 
   0   8   9        9.35       30.60      7.98 o 
   1   8   9       23.77       29.88      8.03 o 
   2   8   9        8.27       14.68      7.69 o 
  -5   9   9        1.03       10.91      8.59 o 
  -4   9   9       41.29       44.68     10.19 o 
  -3   9   9        0.08       13.20      7.58 o 
  -2   9   9       53.42       54.39      8.49 o 
  -1   9   9        1.60       12.66      7.00 o 
   0   9   9        0.41       18.62      8.63 o 
   1   9   9       47.30       62.13     20.08 o 
  -3  10   9       54.94       72.13     15.40 o 
  -2  10   9        1.96       15.36      7.62 o 
  -1  10   9       29.53       39.76     11.72 o 
   2 -11  10        7.64        7.40     16.00 o 
  -1 -10  10       11.85        7.30     11.45 o 
   0 -10  10        0.11       27.29      9.75 o 
   1 -10  10        2.11       20.30      7.61 o 
   2 -10  10       15.46       28.32      6.54 o 
   3 -10  10       19.83       30.98      9.49 o 
   4 -10  10        2.24        6.72      7.22 o 
   5 -10  10        1.95        8.55      7.92 o 
  -2  -9  10       25.72       30.46      9.22 o 
  -1  -9  10        3.25       16.05      7.11 o 
   0  -9  10        2.49       13.62      7.00 o 
   1  -9  10        0.84       17.52      5.12 o 
   2  -9  10        0.02        4.21      4.78 o 
   3  -9  10      208.47      190.02     17.22 o 
   4  -9  10       30.25       27.45      8.16 o 
   5  -9  10        1.95        5.92      6.30 o 
  -3  -8  10       50.32       53.36     23.30 o 
  -2  -8  10       47.41       45.62     12.94 o 
  -1  -8  10       82.42       84.60     12.40 o 
   0  -8  10       97.06      110.79     11.50 o 
   1  -8  10      311.47      293.80     12.60 o 
   2  -8  10       16.83       27.76      5.08 o 
   3  -8  10       20.50       23.44      8.52 o 
   4  -8  10        5.64        4.58      5.19 o 
   5  -8  10        0.08        3.14      5.80 o 
   6  -8  10      152.57      158.37     15.43 o 
  -4  -7  10        0.55       12.38      9.04 o 
  -3  -7  10       65.56       78.04      9.68 o 
  -2  -7  10       36.94       28.58      8.62 o 
  -1  -7  10        1.18       15.18      4.72 o 
   0  -7  10     1034.32     1075.28     24.43 o 
   1  -7  10        2.79        3.82      3.21 o 
   2  -7  10       31.46       28.21      4.77 o 
   3  -7  10      122.87      139.64     16.81 o 
   4  -7  10      103.46      143.84     18.17 o 
   5  -7  10       19.54       18.31      6.88 o 
   6  -7  10      139.47      166.34     15.27 o 
  -5  -6  10        0.01       17.49      8.69 o 
  -4  -6  10        2.09       14.67      7.82 o 
  -3  -6  10       22.33       42.97     10.98 o 
  -2  -6  10      131.14      135.58      9.51 o 
  -1  -6  10      103.85      111.23      8.37 o 
   0  -6  10     1519.79     1571.18     22.63 o 
   1  -6  10        5.55       10.96      3.46 o 
   2  -6  10        3.69        8.66      3.51 o 
   3  -6  10       58.81       71.97      7.76 o 
   4  -6  10       30.52       37.86      7.91 o 
   5  -6  10        2.86        9.00      5.34 o 
   6  -6  10      157.08      164.81     16.13 o 
   7  -6  10        0.48       17.08      8.88 o 
  -5  -5  10        4.27       23.66      8.61 o 
  -4  -5  10       29.65       39.35      9.92 o 
  -3  -5  10       60.27       52.05      8.79 o 
  -2  -5  10       59.20       80.16      7.82 o 
  -1  -5  10      180.35      170.95      7.84 o 
   0  -5  10       28.05       41.46      4.16 o 
   1  -5  10      439.41      416.01     10.98 o 
   2  -5  10      152.91      172.98      6.88 o 
   3  -5  10        0.23        4.18      3.28 o 
   4  -5  10       42.41       42.04      6.29 o 
   5  -5  10        8.63       16.27      4.97 o 
   6  -5  10      190.47      203.67     17.85 o 
   7  -5  10        5.10       16.76      8.41 o 
  -6  -4  10       32.13       29.84      9.73 o 
  -5  -4  10        8.97       26.09      9.35 o 
  -4  -4  10      302.27      310.34     22.41 o 
  -3  -4  10       22.70       26.43      4.49 o 
  -2  -4  10      166.34      174.53      9.70 o 
  -1  -4  10      915.34      857.39     15.25 o 
   0  -4  10      937.61     1002.23     15.16 o 
   1  -4  10      190.66      196.16      6.95 o 
   2  -4  10      103.28      141.40      7.27 o 
   3  -4  10       26.74       38.58      5.45 o 
   4  -4  10       12.00       15.46      5.62 o 
   5  -4  10       25.94       26.36      5.20 o 
   6  -4  10       18.00       23.05      8.44 o 
   7  -4  10       11.61       30.17      9.91 o 
  -6  -3  10       48.40       41.78      9.64 o 
  -5  -3  10        3.67       16.49      6.63 o 
  -4  -3  10       11.26        4.30      4.58 o 
  -3  -3  10        7.82       13.77      9.88 o 
  -2  -3  10       67.99       77.44      6.45 o 
  -1  -3  10     3618.49     3797.44     40.15 o 
   0  -3  10       45.48       49.70      3.91 o 
   1  -3  10      339.52      306.94      8.05 o 
   2  -3  10       90.56      108.50      6.73 o 
   3  -3  10       22.19       25.42      5.61 o 
   4  -3  10       84.71       87.57      6.91 o 
   5  -3  10      463.63      483.74     17.86 o 
   6  -3  10       59.08       69.74     11.91 o 
   7  -3  10        3.69       14.05      7.64 o 
  -6  -2  10       22.56       24.57      7.64 o 
  -5  -2  10       28.54       21.18      6.91 o 
  -4  -2  10        6.00       10.75      4.26 o 
  -3  -2  10       30.72       42.59      6.94 o 
  -2  -2  10        8.67       12.01      3.19 o 
  -1  -2  10       19.52       14.20      2.78 o 
   0  -2  10      372.11      333.86      8.04 o 
   1  -2  10      613.49      565.12     10.31 o 
   2  -2  10      335.11      382.42     10.24 o 
   3  -2  10      555.17      567.48     10.46 o 
   4  -2  10       13.89       14.75      6.57 o 
   5  -2  10       10.56       10.51      9.44 o 
   6  -2  10        2.60        4.60      3.80 o 
   7  -2  10       32.11       42.96     11.38 o 
  -7  -1  10       10.42       18.84      6.59 o 
  -6  -1  10       12.44       34.07      8.08 o 
  -5  -1  10       18.86       16.90      5.62 o 
  -4  -1  10      148.05      157.10     11.52 o 
  -3  -1  10      164.88      176.97     11.13 o 
  -2  -1  10      231.64      220.22      6.09 o 
  -1  -1  10       58.41       57.23      4.17 o 
   0  -1  10      284.57      272.19      6.97 o 
   1  -1  10      502.31      570.22      9.25 o 
   2  -1  10     5086.73     5007.96     83.83 o 
   3  -1  10       21.40       34.22      3.38 o 
   4  -1  10        0.53       14.03      4.37 o 
   5  -1  10       99.68      114.60     10.36 o 
   6  -1  10        2.43        6.62      4.69 o 
   7  -1  10      114.60      115.02     17.38 o 
  -7   0  10       90.50      118.53     11.93 o 
  -6   0  10        0.05        2.49      4.87 o 
  -5   0  10      495.04      492.63     26.50 o 
  -4   0  10       88.51      109.88      9.42 o 
  -3   0  10       11.53       12.17      3.13 o 
  -2   0  10        0.05        2.02      1.73 o 
  -1   0  10        2.70       -1.95      2.18 o 
   0   0  10        0.07        2.95      2.02 o 
   1   0  10      197.18      172.24      4.13 o 
   2   0  10      540.24      546.81     13.24 o 
   3   0  10      185.63      201.38      6.72 o 
   4   0  10        7.16       10.56      4.99 o 
   5   0  10        5.21        8.50      8.57 o 
   6   0  10        0.09       20.40      6.21 o 
   7   0  10       73.27       82.49     24.02 o 
  -7   1  10      125.15      178.39     21.23 o 
  -6   1  10        2.48        6.49      4.20 o 
  -5   1  10      206.19      212.12     10.39 o 
  -4   1  10       10.69       12.96      3.53 o 
  -3   1  10      495.04      432.52     11.69 o 
  -2   1  10      126.73      157.72      4.49 o 
  -1   1  10        1.99        8.15      2.44 o 
   0   1  10      227.61      238.94      7.82 o 
   1   1  10     1155.94     1121.78     15.39 o 
   2   1  10      118.05      122.53      4.97 o 
   3   1  10      151.13      152.07      8.88 o 
   4   1  10      151.31      189.62     14.73 o 
   5   1  10       15.01       16.78      5.65 o 
   6   1  10       27.29       26.33      6.65 o 
  -7   2  10        0.04       17.35      8.82 o 
  -6   2  10       10.39       16.37      5.87 o 
  -5   2  10      170.51      182.21     14.67 o 
  -4   2  10      316.66      313.80     14.11 o 
  -3   2  10      239.70      218.62      9.90 o 
  -2   2  10     1292.65     1360.48     15.52 o 
  -1   2  10       48.01       46.12      4.13 o 
   0   2  10       74.65      109.54      6.33 o 
   1   2  10      631.73      560.50     10.63 o 
   2   2  10      644.96      590.88     11.56 o 
   3   2  10      207.44      213.66     11.68 o 
   4   2  10        0.05        8.16      5.14 o 
   5   2  10        5.75       11.76      6.17 o 
   6   2  10        0.33       11.88      6.56 o 
  -7   3  10        7.42        0.86      9.44 o 
  -6   3  10        0.00        7.37      3.89 o 
  -5   3  10      137.95      126.73      8.24 o 
  -4   3  10        1.45        9.37      2.88 o 
  -3   3  10       62.84       60.35      6.16 o 
  -2   3  10      343.48      362.07      9.69 o 
  -1   3  10      154.47      155.48      6.16 o 
   0   3  10       66.36       80.50      4.85 o 
   1   3  10     2247.07     2208.47     23.86 o 
   2   3  10       26.17       42.47      6.25 o 
   3   3  10       24.03       26.44      6.98 o 
   4   3  10       80.40       81.82     30.74 o 
   5   3  10       17.44       21.09      7.79 o 
   6   3  10       45.78       49.76     11.69 o 
  -7   4  10       27.95       45.40     10.06 o 
  -6   4  10        4.94       14.46      4.50 o 
  -5   4  10        3.02        5.68      5.73 o 
  -4   4  10      142.94      155.69     11.07 o 
  -3   4  10       43.57       39.84      5.42 o 
  -2   4  10      197.17      183.99      7.00 o 
  -1   4  10      258.91      270.89      7.01 o 
   0   4  10        0.09        4.22      1.96 o 
   1   4  10        0.26        4.75      2.76 o 
   2   4  10       51.54       52.78      7.68 o 
   3   4  10      147.15      143.53      8.80 o 
   4   4  10      150.20      150.30     49.43 o 
   5   4  10        7.64        7.60      7.40 o 
  -7   5  10        0.47        9.37      4.77 o 
  -6   5  10        7.47       14.26      4.74 o 
  -5   5  10       18.66       12.61      4.93 o 
  -4   5  10       81.80       85.38      9.76 o 
  -3   5  10      255.79      253.14     14.21 o 
  -2   5  10      569.20      528.20     12.70 o 
  -1   5  10       18.23       16.63      4.47 o 
   0   5  10        1.05        6.69      2.94 o 
   1   5  10      418.02      373.05     13.20 o 
   2   5  10      169.71      200.63     21.64 o 
   3   5  10      391.04      377.15     14.34 o 
   4   5  10      101.06       99.69     16.36 o 
  -7   6  10        0.69        6.17      7.59 o 
  -6   6  10       20.23       32.77      6.55 o 
  -5   6  10        0.42        4.17      5.21 o 
  -4   6  10       15.55       28.35      8.35 o 
  -3   6  10     1286.32     1178.37     27.54 o 
  -2   6  10      301.23      288.80     15.04 o 
  -1   6  10       39.96       46.42      6.78 o 
   0   6  10        2.42        4.63      4.21 o 
   1   6  10       34.99       35.19      7.54 o 
   2   6  10       24.69       27.95      5.57 o 
   3   6  10      292.78      276.02     20.62 o 
   4   6  10        0.60       11.48      8.87 o 
  -6   7  10        1.23        5.55      5.70 o 
  -5   7  10        1.67       12.91      6.01 o 
  -4   7  10        0.22       10.93      5.34 o 
  -3   7  10        0.35       10.18      4.47 o 
  -2   7  10       27.73       20.19      5.17 o 
  -1   7  10        0.47        9.11      4.08 o 
   0   7  10       62.48       73.36     17.18 o 
   1   7  10        3.88       25.11      7.47 o 
   2   7  10       21.11        9.31      5.63 o 
   3   7  10       14.90       36.23     14.57 o 
  -6   8  10       70.62       73.19     12.72 o 
  -5   8  10       14.59       28.33     12.69 o 
  -4   8  10        3.44        4.35      4.41 o 
  -3   8  10       29.32       35.96      7.52 o 
  -2   8  10        1.79       16.82      5.38 o 
  -1   8  10      108.49       99.84     11.06 o 
   0   8  10       40.35       41.52      9.12 o 
   1   8  10       40.34       51.66     21.38 o 
   2   8  10        8.98       16.62      8.11 o 
  -5   9  10        3.58        7.04      7.43 o 
  -4   9  10        0.08       14.22      8.21 o 
  -3   9  10       19.97       15.13      6.09 o 
  -2   9  10       46.82       41.19      7.63 o 
  -1   9  10        3.89       11.55      9.35 o 
   0   9  10       74.16       58.25     19.05 o 
   1   9  10       16.17       36.63      9.79 o 
  -3  10  10       34.54       81.90     13.36 o 
  -2  10  10        0.07       12.30      7.98 o 
  -1 -10  11        4.24       20.19     25.15 o 
   0 -10  11       91.75      106.85     16.69 o 
   1 -10  11       21.67       44.02      9.81 o 
   2 -10  11       44.11       36.50      6.96 o 
   3 -10  11        3.66        7.17      7.39 o 
   4 -10  11        9.04       14.17     10.51 o 
  -2  -9  11        3.24       10.67      7.97 o 
  -1  -9  11       49.84       38.96      9.96 o 
   0  -9  11       13.88       46.50     14.24 o 
   1  -9  11       12.13        9.28      5.83 o 
   2  -9  11       79.90       77.71      8.88 o 
   3  -9  11       40.18       49.71     10.14 o 
   4  -9  11       17.45       26.97      7.82 o 
   5  -9  11       24.93       28.26      9.03 o 
  -3  -8  11      122.44      186.63     60.63 o 
  -2  -8  11       10.73       21.20      7.74 o 
  -1  -8  11        0.00        2.61      6.16 o 
   0  -8  11        0.00       10.33      5.68 o 
   1  -8  11        0.49        9.49      4.02 o 
   2  -8  11       98.77       94.68      9.36 o 
   3  -8  11       35.15       24.06      7.56 o 
   4  -8  11        3.47       14.14      5.91 o 
   5  -8  11       54.87       36.06      8.87 o 
   6  -8  11      429.37      418.54     21.30 o 
  -4  -7  11        0.34        2.07      8.38 o 
  -3  -7  11       28.12       15.24      6.14 o 
  -2  -7  11       27.32       42.54      6.69 o 
  -1  -7  11       81.54       83.13     10.18 o 
   0  -7  11      504.24      495.90     14.88 o 
   1  -7  11        8.41        5.99      3.70 o 
   2  -7  11       40.97       53.00     11.59 o 
   3  -7  11        2.31       15.75      4.63 o 
   4  -7  11       15.35       15.16      4.97 o 
   5  -7  11        0.86        7.87      5.13 o 
   6  -7  11      272.39      274.61     16.85 o 
  -5  -6  11       35.39       68.22     37.72 o 
  -4  -6  11        0.74       10.51      7.37 o 
  -3  -6  11      119.61      116.44     12.20 o 
  -2  -6  11       49.88       44.91      6.11 o 
  -1  -6  11      128.57      118.32      8.80 o 
   0  -6  11      951.29     1022.30     20.59 o 
   1  -6  11       32.87       35.91      4.85 o 
   2  -6  11        1.99        4.01      2.95 o 
   3  -6  11        1.71        9.23      3.98 o 
   4  -6  11        0.48        6.99      4.30 o 
   5  -6  11       45.84       40.61      9.31 o 
   6  -6  11        4.03       14.55      5.58 o 
   7  -6  11        3.75       13.94      9.44 o 
  -5  -5  11       51.72       58.31     13.73 o 
  -4  -5  11        0.19        0.94      5.81 o 
  -3  -5  11       25.86       20.28      5.39 o 
  -2  -5  11       67.69       80.20      7.96 o 
  -1  -5  11        0.00        6.91      2.49 o 
   0  -5  11      123.95      161.71      7.38 o 
   1  -5  11      250.83      249.70      8.77 o 
   2  -5  11       39.48       55.77      4.15 o 
   3  -5  11       18.70       26.60      6.84 o 
   4  -5  11      110.57      105.10      9.23 o 
   5  -5  11       23.55       31.75      6.57 o 
   6  -5  11       37.39       60.02      8.33 o 
   7  -5  11       83.57       77.56     14.85 o 
  -6  -4  11       29.40       59.36     12.44 o 
  -5  -4  11       61.64       54.35     12.43 o 
  -4  -4  11      145.54      131.33     26.18 o 
  -3  -4  11       15.93       30.02      4.56 o 
  -2  -4  11        5.20       19.42      4.50 o 
  -1  -4  11       46.20       42.52      4.34 o 
   0  -4  11       29.77       49.55      4.21 o 
   1  -4  11       12.12       11.80      3.20 o 
   2  -4  11        0.10        5.19      2.38 o 
   3  -4  11      112.77      117.68      8.54 o 
   4  -4  11        5.73       14.68      3.86 o 
   5  -4  11       89.49      100.02     12.14 o 
   6  -4  11       28.41       41.12     11.61 o 
   7  -4  11        1.79       12.38      7.79 o 
  -6  -3  11        3.48       18.70      6.82 o 
  -5  -3  11      160.34      118.05     15.41 o 
  -4  -3  11       58.47       50.49     10.23 o 
  -3  -3  11      566.93      481.28     13.37 o 
  -2  -3  11       79.11       93.39      7.10 o 
  -1  -3  11       55.66       49.36      4.67 o 
   0  -3  11      675.58      797.52     12.88 o 
   1  -3  11        0.00        2.15      2.30 o 
   2  -3  11       62.71       69.52      5.62 o 
   3  -3  11       29.77       28.09      3.60 o 
   4  -3  11      370.01      356.34     15.19 o 
   5  -3  11      285.51      253.61     15.63 o 
   6  -3  11       24.78       36.02      6.22 o 
   7  -3  11        0.02       16.94      9.29 o 
  -6  -2  11       64.75       82.36     12.72 o 
  -5  -2  11        0.00       10.54      8.98 o 
  -4  -2  11       13.48       20.15      6.46 o 
  -3  -2  11        0.87        9.86      3.71 o 
  -2  -2  11      581.77      543.49     11.46 o 
  -1  -2  11     2532.76     2700.28     30.27 o 
   0  -2  11       84.65      105.61      5.13 o 
   1  -2  11      415.63      386.77      8.54 o 
   2  -2  11     2890.74     2840.60     40.97 o 
   3  -2  11       17.13       29.01      3.12 o 
   4  -2  11        2.16        3.34      3.69 o 
   5  -2  11       51.30       47.68      7.33 o 
   6  -2  11        4.63        8.96      4.46 o 
   7  -2  11       11.66        6.85      8.09 o 
  -7  -1  11       13.65       18.74      7.03 o 
  -6  -1  11       18.62       20.30      6.56 o 
  -5  -1  11       26.20       20.83      6.08 o 
  -4  -1  11       60.03       54.42      8.06 o 
  -3  -1  11      152.43      171.44     22.78 o 
  -2  -1  11      422.63      410.68      8.66 o 
  -1  -1  11      458.28      431.63      8.55 o 
   0  -1  11       84.33       84.90      4.84 o 
   1  -1  11       15.51       11.45      4.28 o 
   2  -1  11      453.03      507.87     14.53 o 
   3  -1  11       21.38       31.30      6.82 o 
   4  -1  11       28.41       27.10     22.68 o 
   5  -1  11        2.36       10.26      4.78 o 
   6  -1  11       24.97       22.09      6.34 o 
   7  -1  11       56.62       56.53      8.79 o 
  -7   0  11       20.66       19.91      6.85 o 
  -6   0  11       26.98       35.75      7.84 o 
  -5   0  11        0.84        4.65      3.92 o 
  -4   0  11     1368.15     1328.02     35.98 o 
  -3   0  11       13.11       15.58      4.00 o 
  -2   0  11      241.74      263.83      6.24 o 
  -1   0  11       45.91       57.86      4.19 o 
   0   0  11        3.84        6.34      1.97 o 
   1   0  11      665.65      661.74      9.40 o 
   2   0  11      544.51      565.46     11.83 o 
   3   0  11       78.13       71.32      9.37 o 
   4   0  11      167.44      144.01     12.36 o 
   5   0  11       92.40      104.17     11.68 o 
   6   0  11       65.21       58.80      9.68 o 
  -7   1  11       18.13       30.95      6.92 o 
  -6   1  11        8.28       11.29      4.66 o 
  -5   1  11       29.74       32.50      5.45 o 
  -4   1  11       31.99       35.47      5.66 o 
  -3   1  11       39.95       51.08      5.25 o 
  -2   1  11      323.22      391.08      7.47 o 
  -1   1  11      443.76      448.78      9.19 o 
   0   1  11     1149.34     1182.98     15.11 o 
   1   1  11        0.17        5.36      2.05 o 
   2   1  11      273.60      259.06      6.72 o 
   3   1  11       10.10       15.32      3.89 o 
   4   1  11      150.16      166.90     42.35 o 
   5   1  11        0.29       10.60      5.60 o 
   6   1  11        0.02        8.26      9.92 o 
  -7   2  11       13.36       33.02     10.97 o 
  -6   2  11        9.37       13.68      4.44 o 
  -5   2  11        8.04       11.86      3.90 o 
  -4   2  11        0.52        3.41      2.67 o 
  -3   2  11      273.05      262.37      8.72 o 
  -2   2  11       23.55       21.16      3.15 o 
  -1   2  11      299.90      314.91      8.57 o 
   0   2  11       59.70       58.76      5.45 o 
   1   2  11      146.92      176.63      7.00 o 
   2   2  11        0.64        4.74      2.61 o 
   3   2  11      712.53      666.57     28.45 o 
   4   2  11       72.05       75.92     29.01 o 
   5   2  11        0.00       13.81      6.98 o 
   6   2  11       47.36       54.41     11.38 o 
  -7   3  11        1.64       16.10      9.97 o 
  -6   3  11        9.02       15.47      7.24 o 
  -5   3  11      208.06      186.52      9.76 o 
  -4   3  11      111.57      117.45      8.41 o 
  -3   3  11       99.77      109.62      6.45 o 
  -2   3  11        8.51       15.67      2.57 o 
  -1   3  11        0.89        4.77      2.14 o 
   0   3  11      210.59      237.40      7.45 o 
   1   3  11       34.58       58.59      4.21 o 
   2   3  11       34.40       39.36      5.29 o 
   3   3  11       77.90       72.96     13.86 o 
   4   3  11        4.90        3.71      5.85 o 
   5   3  11       58.60       44.35     10.70 o 
  -7   4  11        0.16       10.68      7.25 o 
  -6   4  11       64.10       62.07      6.81 o 
  -5   4  11      621.57      518.01     18.40 o 
  -4   4  11        6.28       13.38      4.60 o 
  -3   4  11       23.95       20.44      7.01 o 
  -2   4  11       12.63       12.90      2.58 o 
  -1   4  11       68.37       78.01      4.40 o 
   0   4  11      199.88      229.08      7.58 o 
   1   4  11      901.64      841.08     29.46 o 
   2   4  11       20.73       32.13      7.85 o 
   3   4  11      101.52       91.77     13.10 o 
   4   4  11      259.38      220.40     39.36 o 
   5   4  11       20.77       18.51     11.08 o 
  -7   5  11       18.89       24.67      9.97 o 
  -6   5  11        2.49       14.00      4.98 o 
  -5   5  11        1.43        3.57      3.92 o 
  -4   5  11       14.10       11.35      4.65 o 
  -3   5  11      389.77      303.73     14.88 o 
  -2   5  11       98.35      102.90      7.04 o 
  -1   5  11        3.77        8.02      3.09 o 
   0   5  11      137.48      136.76      7.45 o 
   1   5  11      476.10      454.36     14.55 o 
   2   5  11        0.04       10.82      3.92 o 
   3   5  11        9.40       19.39     10.76 o 
   4   5  11       38.55       54.58     13.75 o 
  -7   6  11        2.99        8.45      7.01 o 
  -6   6  11       20.89       17.62      5.79 o 
  -5   6  11       30.77       27.55     12.65 o 
  -4   6  11       18.45       18.48      6.24 o 
  -3   6  11      504.13      477.18     20.10 o 
  -2   6  11      163.62      179.57     10.04 o 
  -1   6  11        4.40        7.85      3.33 o 
   0   6  11       23.00       21.22      5.72 o 
   1   6  11      195.18      204.36     14.53 o 
   2   6  11        8.95       21.20      5.36 o 
   3   6  11      363.03      329.04     32.60 o 
   4   6  11        0.02        2.58     12.79 o 
  -6   7  11       63.72       70.76     11.49 o 
  -5   7  11       26.27       16.86      8.97 o 
  -4   7  11       15.25       27.35      7.19 o 
  -3   7  11       20.65       28.22      6.09 o 
  -2   7  11        7.05        9.04      4.29 o 
  -1   7  11       59.14       65.84      7.90 o 
   0   7  11      167.84      157.90     32.44 o 
   1   7  11        6.25       24.54      9.26 o 
   2   7  11        2.66       14.16      6.26 o 
   3   7  11       32.48       48.96     17.14 o 
  -6   8  11        7.17        5.47      8.01 o 
  -5   8  11        7.61       14.00      6.62 o 
  -4   8  11       28.70       31.38      7.93 o 
  -3   8  11        6.95       12.35      5.47 o 
  -2   8  11        1.23       14.82      4.63 o 
  -1   8  11      455.81      395.82     18.20 o 
   0   8  11       67.89       84.48     12.15 o 
   1   8  11       36.67       38.85     10.08 o 
   2   8  11        1.38       11.33      8.17 o 
  -5   9  11       13.75        7.51      7.76 o 
  -4   9  11        1.90       13.36      6.51 o 
  -3   9  11       78.45       72.76     10.76 o 
  -2   9  11       80.30       85.94     12.76 o 
  -1   9  11       17.63       40.35      9.22 o 
   0   9  11       10.80       28.23      9.45 o 
   0 -10  12       32.67       35.89     12.75 o 
   1 -10  12        6.77       17.17      7.71 o 
   2 -10  12       21.30       22.29      6.34 o 
   3 -10  12       77.71       69.34     13.45 o 
   4 -10  12       99.74       93.44     16.92 o 
  -2  -9  12      118.40      136.60     20.58 o 
  -1  -9  12        1.41       13.09      7.48 o 
   0  -9  12       17.96       31.93      9.53 o 
   1  -9  12        0.07       17.52      5.86 o 
   2  -9  12       14.20       14.00      5.40 o 
   3  -9  12       70.54       78.73     12.28 o 
   4  -9  12        9.83       13.51     11.81 o 
   5  -9  12        6.38        0.57      5.86 o 
  -3  -8  12        5.88       28.64     12.78 o 
  -2  -8  12        2.33       19.28      7.82 o 
  -1  -8  12      141.23      144.32     15.30 o 
   0  -8  12       32.80       44.00      8.11 o 
   1  -8  12        5.41       14.51      4.27 o 
   2  -8  12        1.22       11.54      4.28 o 
   3  -8  12       18.62       19.62      7.46 o 
   4  -8  12       23.29       19.09      8.00 o 
   5  -8  12       23.71       29.90      9.64 o 
   6  -8  12       12.10       13.81      6.52 o 
  -4  -7  12        6.18       -0.35      8.32 o 
  -3  -7  12       78.05       78.25      9.78 o 
  -2  -7  12       10.31       18.24      6.94 o 
  -1  -7  12        0.13        6.58      4.96 o 
   0  -7  12     3544.42     3572.44     59.42 o 
   1  -7  12       11.03       22.67      4.27 o 
   2  -7  12        0.02        7.25      3.45 o 
   3  -7  12       44.83       52.77      7.76 o 
   4  -7  12        0.02        5.66      4.26 o 
   5  -7  12        3.30       11.87      6.80 o 
   6  -7  12      966.29      942.33     43.85 o 
  -4  -6  12       52.20       24.26      9.84 o 
  -3  -6  12       52.96       53.32      8.79 o 
  -2  -6  12      178.87      180.10     15.23 o 
  -1  -6  12       82.77       93.41     11.08 o 
   0  -6  12        5.79        5.94      3.36 o 
   1  -6  12       36.77       48.30      5.65 o 
   2  -6  12        0.80        5.70      4.49 o 
   3  -6  12       31.13       35.55      5.93 o 
   4  -6  12        1.48        8.09      4.91 o 
   5  -6  12        0.27       12.49      5.03 o 
   6  -6  12       32.12       42.44     14.17 o 
   7  -6  12        3.09       22.26     10.29 o 
  -5  -5  12       44.17       52.76     26.52 o 
  -4  -5  12       22.81       28.01     13.33 o 
  -3  -5  12      517.04      423.70     17.00 o 
  -2  -5  12       53.26       65.66      7.59 o 
  -1  -5  12       19.56       16.23      3.81 o 
   0  -5  12       43.39       43.04      4.36 o 
   1  -5  12      415.85      395.91     11.14 o 
   2  -5  12        0.49        8.18      2.87 o 
   3  -5  12      526.77      551.78     16.20 o 
   4  -5  12       36.58       48.30      9.53 o 
   5  -5  12       12.32       27.27      6.47 o 
   6  -5  12        6.92       14.45      5.27 o 
   7  -5  12        1.14        5.65      7.73 o 
  -6  -4  12       80.65       59.81     20.68 o 
  -5  -4  12        3.27        9.14      6.48 o 
  -4  -4  12        6.31        6.21      6.18 o 
  -3  -4  12       75.57       70.96      7.35 o 
  -2  -4  12      226.86      246.65     11.75 o 
  -1  -4  12       58.76       61.74      5.28 o 
   0  -4  12      262.89      279.55      7.85 o 
   1  -4  12        7.67       14.66      4.09 o 
   2  -4  12       17.86       24.65      2.91 o 
   3  -4  12       15.69       14.82      3.74 o 
   4  -4  12       35.91       43.64      7.31 o 
   5  -4  12        2.02       14.06      4.92 o 
   6  -4  12       57.68       72.18      8.74 o 
   7  -4  12        2.39       20.08      8.53 o 
  -6  -3  12       24.13       26.79      8.59 o 
  -5  -3  12       17.92        7.57      6.93 o 
  -4  -3  12      273.47      264.16     20.01 o 
  -3  -3  12        2.43       12.59      3.83 o 
  -2  -3  12        0.39        3.84      2.92 o 
  -1  -3  12      395.71      454.35     10.64 o 
   0  -3  12       18.39       19.65      2.96 o 
   1  -3  12      369.48      352.83      9.01 o 
   2  -3  12       30.50       29.93      3.66 o 
   3  -3  12       85.65       94.56      6.69 o 
   4  -3  12        6.79        3.96      3.82 o 
   5  -3  12      166.39      181.52     11.84 o 
   6  -3  12        1.08        9.50      4.83 o 
   7  -3  12       22.44       27.43     10.35 o 
  -6  -2  12        0.72       14.80      6.89 o 
  -5  -2  12       24.54       27.27     13.07 o 
  -4  -2  12      247.58      242.68     15.70 o 
  -3  -2  12       52.45       66.33      9.64 o 
  -2  -2  12       31.23       41.74      4.94 o 
  -1  -2  12        7.03       12.95      2.79 o 
   0  -2  12      100.29      159.49      6.22 o 
   1  -2  12      198.72      180.36      6.22 o 
   2  -2  12       58.33      103.90     12.17 o 
   3  -2  12       10.19       11.36      4.38 o 
   4  -2  12       27.20       29.04     11.50 o 
   5  -2  12        6.44       17.37      5.37 o 
   6  -2  12        1.59       14.61      5.07 o 
   7  -2  12        9.61       12.00      8.14 o 
  -7  -1  12      108.41      135.87     15.07 o 
  -6  -1  12       43.71       51.99     10.57 o 
  -5  -1  12       34.73       23.13      6.31 o 
  -4  -1  12     1135.99     1090.95     28.68 o 
  -3  -1  12       60.78       71.61      8.51 o 
  -2  -1  12      106.50      106.61      5.23 o 
  -1  -1  12      892.96      851.50     13.89 o 
   0  -1  12      497.61      576.61     10.77 o 
   1  -1  12        4.85        6.66      2.48 o 
   2  -1  12    11644.03    11543.90    112.16 o 
   3  -1  12      206.83      228.86     12.57 o 
   4  -1  12       48.08       44.10      7.83 o 
   5  -1  12      187.91      142.03     27.12 o 
   6  -1  12       93.16       96.85     11.41 o 
   7  -1  12        6.31        8.30      5.72 o 
  -7   0  12       24.38       30.54      7.41 o 
  -6   0  12       12.06       12.13      5.70 o 
  -5   0  12       25.09       27.21      6.11 o 
  -4   0  12      588.64      562.83     19.10 o 
  -3   0  12       14.56       13.19      5.55 o 
  -2   0  12       14.91       14.86      2.50 o 
  -1   0  12      231.34      219.56      6.22 o 
   0   0  12       14.99       12.27      2.98 o 
   1   0  12      780.88      812.44     14.70 o 
   2   0  12      268.03      242.29      6.69 o 
   3   0  12       87.77       99.97     18.04 o 
   4   0  12      191.08      187.94     14.35 o 
   5   0  12      109.18      111.65     12.48 o 
   6   0  12        4.13       14.51      6.44 o 
  -7   1  12       14.78       36.13     16.32 o 
  -6   1  12        0.16        3.05      4.44 o 
  -5   1  12      314.10      323.04     13.82 o 
  -4   1  12        0.91        1.76      3.05 o 
  -3   1  12       19.44       21.78      3.92 o 
  -2   1  12      117.87      143.22      5.34 o 
  -1   1  12      313.80      319.52      7.93 o 
   0   1  12       22.08       36.93      3.27 o 
   1   1  12       50.51       66.30      3.89 o 
   2   1  12      114.61      129.55      7.75 o 
   3   1  12      170.83      156.15     13.77 o 
   4   1  12       34.60       26.39      7.06 o 
   5   1  12      215.37      225.51     40.33 o 
   6   1  12        0.30        7.74      5.95 o 
  -7   2  12        5.68       13.51      4.82 o 
  -6   2  12       22.27       16.98      5.17 o 
  -5   2  12       16.44       20.45      4.91 o 
  -4   2  12       66.86       53.44      5.96 o 
  -3   2  12       58.37       70.75      5.44 o 
  -2   2  12      405.92      432.61      7.91 o 
  -1   2  12      514.77      526.99      9.92 o 
   0   2  12       23.71       36.31      3.60 o 
   1   2  12       25.77       37.08      4.48 o 
   2   2  12       25.72       25.16      3.90 o 
   3   2  12       18.73       23.47      6.66 o 
   4   2  12      354.34      287.25     19.17 o 
   5   2  12        3.91        3.00      9.69 o 
   6   2  12       28.45       29.49      8.61 o 
  -7   3  12        3.40        6.42      7.45 o 
  -6   3  12        8.07       15.06      6.18 o 
  -5   3  12       69.56       60.57      8.18 o 
  -4   3  12        9.00       15.68      4.75 o 
  -3   3  12       38.15       38.73      5.28 o 
  -2   3  12      149.32      145.58      6.24 o 
  -1   3  12       47.04       64.52      4.83 o 
   0   3  12       22.69       25.71      3.42 o 
   1   3  12      162.59      177.04      7.20 o 
   2   3  12      542.94      501.69     13.53 o 
   3   3  12        1.70        8.49     11.47 o 
   4   3  12       18.50        9.91      6.62 o 
   5   3  12        0.20       12.60      7.12 o 
  -7   4  12       21.53       19.49     10.14 o 
  -6   4  12        1.02        7.59      5.54 o 
  -5   4  12      134.24      111.09     10.60 o 
  -4   4  12        0.79       -0.55      3.84 o 
  -3   4  12      149.73      144.09     11.64 o 
  -2   4  12       33.86       29.15      3.52 o 
  -1   4  12        2.91       12.39      3.03 o 
   0   4  12       93.81      120.36      6.50 o 
   1   4  12      403.88      374.62     12.35 o 
   2   4  12       48.78       58.09      8.53 o 
   3   4  12       39.48       38.51     12.76 o 
   4   4  12      263.29      279.30     24.26 o 
   5   4  12       34.25       47.46     11.98 o 
  -7   5  12        5.03        4.04      9.98 o 
  -6   5  12       27.72       35.86      7.27 o 
  -5   5  12       13.19       11.69      4.97 o 
  -4   5  12      264.14      283.38     14.97 o 
  -3   5  12      145.55      118.11     16.04 o 
  -2   5  12     1038.30     1074.65     32.09 o 
  -1   5  12        2.84        9.10      4.87 o 
   0   5  12      222.66      249.19      9.86 o 
   1   5  12       30.93       38.00      6.20 o 
   2   5  12      121.47      112.50      9.90 o 
   3   5  12        8.09       20.68     10.57 o 
   4   5  12      123.71      109.62     48.65 o 
  -6   6  12        0.77       12.57      5.79 o 
  -5   6  12       30.01       34.82      6.97 o 
  -4   6  12       14.70       18.20      8.29 o 
  -3   6  12      243.97      252.92     17.26 o 
  -2   6  12      428.66      392.79     13.42 o 
  -1   6  12       14.83       24.04      4.75 o 
   0   6  12      181.80      242.46     16.74 o 
   1   6  12      130.58      130.35     11.70 o 
   2   6  12       41.98       32.91      6.17 o 
   3   6  12       59.23       52.13      8.89 o 
  -6   7  12       20.69       20.47     12.32 o 
  -5   7  12        8.39        8.21      5.37 o 
  -4   7  12       59.19       69.01     14.12 o 
  -3   7  12       33.50       24.08     10.55 o 
  -2   7  12       66.04       69.93      7.88 o 
  -1   7  12       25.42       21.61      5.50 o 
   0   7  12       24.77       40.19      8.62 o 
   1   7  12        5.61       21.23      7.45 o 
   2   7  12       22.65       24.78     15.67 o 
   3   7  12        0.11        4.47      8.50 o 
  -5   8  12       19.86       27.31      9.39 o 
  -4   8  12        4.15       19.55      9.95 o 
  -3   8  12       10.81       10.36      5.49 o 
  -2   8  12        2.62       18.26      5.34 o 
  -1   8  12       41.75       51.70     10.70 o 
   0   8  12       55.66       57.69     10.74 o 
   1   8  12       56.98       39.25      9.41 o 
   2   8  12       29.95       36.17     15.60 o 
  -4   9  12       25.44       22.49     15.86 o 
  -3   9  12        4.60        3.82      5.72 o 
  -2   9  12        0.46        6.56      5.44 o 
  -1   9  12        0.87       11.99      7.16 o 
   0   9  12        4.82       17.91      8.51 o 
   0 -10  13       78.70       84.56     15.01 o 
   1 -10  13        3.11        8.93      7.12 o 
   2 -10  13       33.89       49.62      8.00 o 
   3 -10  13        0.13        3.22      7.31 o 
   4 -10  13       52.79       54.38     13.40 o 
  -2  -9  13       48.46       56.30     13.07 o 
  -1  -9  13       68.51       81.80     13.27 o 
   0  -9  13       17.24       25.93      7.89 o 
   1  -9  13       12.63       23.66      6.20 o 
   2  -9  13       35.29       35.14      6.63 o 
   3  -9  13        0.34        9.19      7.33 o 
   4  -9  13      453.05      387.10     25.43 o 
   5  -9  13       11.95        9.63      7.31 o 
  -3  -8  13      127.43      131.48     23.24 o 
  -2  -8  13      167.99      140.00     17.63 o 
  -1  -8  13       33.26       28.25      8.19 o 
   0  -8  13       12.78       16.77      6.08 o 
   1  -8  13       11.36       14.73      4.44 o 
   2  -8  13        4.97        8.84      3.97 o 
   3  -8  13       53.01       44.81      9.30 o 
   4  -8  13        1.70       15.12     11.25 o 
   5  -8  13       12.37       31.37      8.83 o 
   6  -8  13       99.36       89.21     27.23 o 
  -4  -7  13       39.91       33.47     19.96 o 
  -3  -7  13        4.41        9.70      5.74 o 
  -2  -7  13       79.32       73.37     15.55 o 
  -1  -7  13       20.35       25.64      8.08 o 
   0  -7  13      488.72      514.86     16.83 o 
   1  -7  13       10.29       15.17      5.35 o 
   2  -7  13       64.65       56.88      6.42 o 
   3  -7  13       42.85       45.58      9.10 o 
   4  -7  13       58.79       55.62     11.25 o 
   5  -7  13       50.03       51.73     19.89 o 
   6  -7  13      184.07      190.42     16.30 o 
  -4  -6  13       47.06       36.28     34.03 o 
  -3  -6  13        0.60       12.22      8.13 o 
  -2  -6  13        9.96       14.11      4.46 o 
  -1  -6  13       17.52        8.73      4.00 o 
   0  -6  13      452.72      469.19     17.81 o 
   1  -6  13        3.70        9.55      3.60 o 
   2  -6  13       97.86      106.60     10.88 o 
   3  -6  13       65.70       91.42      9.02 o 
   4  -6  13        5.05        7.20      4.98 o 
   5  -6  13        8.71       15.40      5.83 o 
   6  -6  13        0.56       14.02      5.50 o 
  -5  -5  13       24.69       32.32     11.61 o 
  -4  -5  13      118.52      106.63     16.27 o 
  -3  -5  13        0.58       16.80      5.94 o 
  -2  -5  13        6.70       10.39      3.95 o 
  -1  -5  13        9.93       20.10      4.50 o 
   0  -5  13        0.87        9.68      2.56 o 
   1  -5  13      189.92      182.30      9.35 o 
   2  -5  13        0.30        7.25      2.90 o 
   3  -5  13      104.77       86.96      8.52 o 
   4  -5  13      146.33      123.96     11.04 o 
   5  -5  13      120.56      137.36     13.18 o 
   6  -5  13        0.84        7.44      4.99 o 
   7  -5  13       51.23       49.54     12.88 o 
  -5  -4  13       70.03       71.12     13.35 o 
  -4  -4  13      147.64      136.17     23.60 o 
  -3  -4  13       68.50       56.83     10.86 o 
  -2  -4  13        8.35        8.97      3.77 o 
  -1  -4  13      349.22      300.90      9.27 o 
   0  -4  13      429.65      494.36     10.74 o 
   1  -4  13        2.72        5.23      4.06 o 
   2  -4  13      136.96      139.23      5.45 o 
   3  -4  13      151.50      134.94      8.43 o 
   4  -4  13       92.27       99.48     21.51 o 
   5  -4  13       37.81       43.58      7.65 o 
   6  -4  13      211.27      218.31     12.91 o 
   7  -4  13       24.69       35.17     11.06 o 
  -6  -3  13       83.94      124.58     22.08 o 
  -5  -3  13       27.63       21.47      7.94 o 
  -4  -3  13      113.31      127.48     15.26 o 
  -3  -3  13      174.04      184.30      9.75 o 
  -2  -3  13      252.47      255.89     10.62 o 
  -1  -3  13       31.28       49.80      4.50 o 
   0  -3  13      634.32      662.65     15.65 o 
   1  -3  13       36.49       43.28      4.37 o 
   2  -3  13      112.29      146.33      6.83 o 
   3  -3  13      126.16      131.40     18.42 o 
   4  -3  13      245.69      232.30     16.79 o 
   5  -3  13       92.20       74.82      9.86 o 
   6  -3  13      180.89      197.80     14.83 o 
   7  -3  13       35.92       57.10     13.41 o 
  -6  -2  13       17.09       41.85      9.72 o 
  -5  -2  13        5.65        3.72      5.35 o 
  -4  -2  13      263.52      271.50     16.73 o 
  -3  -2  13       84.29       97.93     10.39 o 
  -2  -2  13        0.00        6.72      2.91 o 
  -1  -2  13      518.18      530.79     12.07 o 
   0  -2  13      454.39      437.24      9.34 o 
   1  -2  13        5.48        6.14      2.47 o 
   2  -2  13      134.71      137.06      7.18 o 
   3  -2  13      149.94      157.38     16.86 o 
   4  -2  13       20.30       10.22      5.51 o 
   5  -2  13      134.99      158.90     18.19 o 
   6  -2  13        1.77        5.42      6.37 o 
   7  -2  13       12.54       35.87     11.47 o 
  -6  -1  13        9.34       26.19      7.45 o 
  -5  -1  13        0.03       11.07      5.57 o 
  -4  -1  13     1362.48     1312.50     32.58 o 
  -3  -1  13      326.87      322.85     18.61 o 
  -2  -1  13        0.21        5.75      3.21 o 
  -1  -1  13      101.25      108.33      5.80 o 
   0  -1  13      663.93      677.45     11.38 o 
   1  -1  13      252.61      255.62      6.74 o 
   2  -1  13     4654.64     4394.17     48.36 o 
   3  -1  13       14.87       23.84     14.00 o 
   4  -1  13      156.66      174.52     24.55 o 
   5  -1  13       87.27       85.35     10.70 o 
   6  -1  13        0.00        7.74      6.66 o 
  -7   0  13       10.91       16.17      6.67 o 
  -6   0  13        8.17       12.07      5.43 o 
  -5   0  13       41.47       43.35      7.43 o 
  -4   0  13     1993.45     1782.17     39.28 o 
  -3   0  13        8.37        9.34      3.86 o 
  -2   0  13        2.31        6.60      2.10 o 
  -1   0  13       25.05       30.98      3.28 o 
   0   0  13       48.93       52.26      3.89 o 
   1   0  13      227.67      205.65      6.49 o 
   2   0  13      280.36      307.89     11.72 o 
   3   0  13       14.68       13.33      5.54 o 
   4   0  13       17.89       20.00      6.04 o 
   5   0  13       90.87       94.23     27.39 o 
   6   0  13        3.44        8.50      5.67 o 
  -7   1  13        3.97        9.85      5.43 o 
  -6   1  13        0.14       17.69      5.85 o 
  -5   1  13       14.62       15.95      5.66 o 
  -4   1  13       82.48       90.02      8.49 o 
  -3   1  13      301.47      293.72     10.43 o 
  -2   1  13       32.20       33.33      3.23 o 
  -1   1  13     1404.80     1284.68     18.03 o 
   0   1  13      193.95      204.66      6.10 o 
   1   1  13       42.91       38.26      3.20 o 
   2   1  13      917.84      884.30     15.64 o 
   3   1  13       51.22       48.60     11.04 o 
   4   1  13       46.95       83.96     11.81 o 
   5   1  13      228.51      231.53     18.49 o 
   6   1  13       78.27       73.13     12.00 o 
  -7   2  13       26.79       27.61      8.07 o 
  -6   2  13       10.64       14.02      5.27 o 
  -5   2  13       68.99       43.81      8.63 o 
  -4   2  13       93.59      114.40      9.01 o 
  -3   2  13       64.67       67.01      6.17 o 
  -2   2  13      398.66      399.60      7.95 o 
  -1   2  13      101.70       87.77      5.57 o 
   0   2  13       96.15      107.53      5.88 o 
   1   2  13        5.34       10.13      2.82 o 
   2   2  13      299.91      305.41      9.72 o 
   3   2  13      113.22      103.11     13.27 o 
   4   2  13      167.87      171.49     17.31 o 
   5   2  13        0.12       12.29      6.93 o 
   6   2  13        3.66        8.31      6.46 o 
  -7   3  13        3.91       11.86      5.30 o 
  -6   3  13       45.39       40.11      7.27 o 
  -5   3  13       54.58       49.50     11.22 o 
  -4   3  13        7.87       20.74      4.53 o 
  -3   3  13       35.31       31.31      4.24 o 
  -2   3  13      160.07      159.77     10.49 o 
  -1   3  13       17.04        8.14      2.99 o 
   0   3  13      284.80      265.96      7.69 o 
   1   3  13      787.63      774.81     17.23 o 
   2   3  13      227.95      245.97     13.81 o 
   3   3  13       40.68       56.09     10.28 o 
   4   3  13        3.52       15.25      7.71 o 
   5   3  13       45.27       36.74     10.33 o 
  -7   4  13        0.56        8.66      5.04 o 
  -6   4  13       13.56       19.74      6.12 o 
  -5   4  13        5.39       14.25      4.25 o 
  -4   4  13        7.65       17.80      5.49 o 
  -3   4  13      116.54      115.15     11.15 o 
  -2   4  13       58.61       45.87      4.38 o 
  -1   4  13       38.89       36.84      4.50 o 
   0   4  13       10.55       15.11      2.87 o 
   1   4  13        2.93       12.19      3.76 o 
   2   4  13      109.84      115.75      8.83 o 
   3   4  13      103.40      102.80     20.34 o 
   4   4  13        9.32       11.15      8.01 o 
   5   4  13       26.70       38.48     11.33 o 
  -7   5  13        0.52       14.73      5.87 o 
  -6   5  13        2.31       13.28      4.72 o 
  -5   5  13       55.69       34.01      8.62 o 
  -4   5  13       72.01       73.32      9.83 o 
  -3   5  13        2.50        8.54      4.82 o 
  -2   5  13     1578.21     1501.53     26.99 o 
  -1   5  13      130.32      140.04      9.55 o 
   0   5  13      109.02      112.38      8.11 o 
   1   5  13       23.21       28.36      5.26 o 
   2   5  13      145.50      148.77     10.56 o 
   3   5  13       38.69       40.26     10.41 o 
   4   5  13      652.23      581.68     31.93 o 
  -6   6  13        3.12        6.84      5.34 o 
  -5   6  13       26.09       14.77      5.96 o 
  -4   6  13       48.66       38.40      7.50 o 
  -3   6  13        6.56       24.21      8.24 o 
  -2   6  13      347.92      333.28     19.80 o 
  -1   6  13       35.40       38.07      6.86 o 
   0   6  13       66.31       63.66     10.27 o 
   1   6  13       74.24       87.09     11.46 o 
   2   6  13        4.10       21.86      5.85 o 
   3   6  13       61.85       79.28     23.03 o 
  -6   7  13        7.02       16.61      7.62 o 
  -5   7  13       73.27       40.87     14.24 o 
  -4   7  13       18.29       27.04     10.88 o 
  -3   7  13        2.57       12.12      6.45 o 
  -2   7  13      162.52      157.41     13.56 o 
  -1   7  13      107.86       94.75      8.75 o 
   0   7  13      106.02      101.06     17.98 o 
   1   7  13       98.11      130.80     14.99 o 
   2   7  13        0.00       24.41     13.60 o 
  -5   8  13       13.46       30.91      9.18 o 
  -4   8  13        0.85        9.32      6.21 o 
  -3   8  13        0.03        7.97      6.44 o 
  -2   8  13       41.62       43.05      6.95 o 
  -1   8  13        0.83       15.31      7.07 o 
   0   8  13       83.63       79.89     12.12 o 
   1   8  13        1.40       12.52      7.81 o 
  -4   9  13       25.08       20.30     10.52 o 
  -3   9  13       70.97       68.87     17.92 o 
  -2   9  13       89.70       85.90     13.02 o 
  -1   9  13       15.18       15.67      7.90 o 
   0   9  13       14.59       23.97      9.38 o 
   0 -10  14       71.02       65.34     14.27 o 
   1 -10  14       14.18       30.80      8.64 o 
   2 -10  14       13.75       14.33      5.90 o 
   3 -10  14        5.79       15.47      7.84 o 
   4 -10  14       27.65       21.99      8.94 o 
  -2  -9  14       56.49      113.61     25.05 o 
  -1  -9  14       38.39       48.23     10.77 o 
   0  -9  14        0.00       12.80      6.87 o 
   1  -9  14       27.30       10.36      5.27 o 
   2  -9  14        3.74       11.79      5.29 o 
   3  -9  14        3.27       14.28      6.82 o 
   4  -9  14      188.14      161.25     24.54 o 
   5  -9  14       13.35       14.11      7.47 o 
  -3  -8  14       33.99       37.26     10.53 o 
  -2  -8  14        0.00       18.74      8.33 o 
  -1  -8  14      102.41       85.64     12.79 o 
   0  -8  14        0.23        4.13      5.71 o 
   1  -8  14       41.01       50.79      6.54 o 
   2  -8  14       60.29       68.43      7.56 o 
   3  -8  14       10.90       12.06      5.78 o 
   4  -8  14       10.23       13.93      7.01 o 
   5  -8  14       60.18       41.35     10.00 o 
   6  -8  14       97.53      107.79     14.37 o 
  -4  -7  14       11.22        6.61      8.60 o 
  -3  -7  14       21.64       30.84      8.02 o 
  -2  -7  14        1.75       13.21      5.85 o 
  -1  -7  14       20.21       38.10      9.95 o 
   0  -7  14      304.44      326.79     14.26 o 
   1  -7  14        4.95        6.71      3.70 o 
   2  -7  14        1.92        6.85      3.77 o 
   3  -7  14       18.01       26.24      5.86 o 
   4  -7  14       92.54       91.70     11.26 o 
   5  -7  14        3.19        5.22      6.38 o 
   6  -7  14       10.06       15.88      7.02 o 
  -4  -6  14        4.03       12.01      8.42 o 
  -3  -6  14       26.96       18.51      5.88 o 
  -2  -6  14        0.01        8.10      5.66 o 
  -1  -6  14       12.56       10.33      3.86 o 
   0  -6  14       92.93      108.06      8.55 o 
   1  -6  14      204.77      201.21     10.06 o 
   2  -6  14       57.94       60.51      6.67 o 
   3  -6  14      360.15      338.39     13.95 o 
   4  -6  14        4.64       13.70      5.32 o 
   5  -6  14      159.42      145.56     14.50 o 
   6  -6  14       48.87       47.75     12.26 o 
  -5  -5  14       15.76       19.50      9.12 o 
  -4  -5  14        2.93        3.51      6.75 o 
  -3  -5  14      344.41      264.85     11.94 o 
  -2  -5  14       83.55      106.36     10.22 o 
  -1  -5  14        4.30       18.40      5.42 o 
   0  -5  14        2.17        6.84      2.59 o 
   1  -5  14      114.44      139.88      8.23 o 
   2  -5  14       28.21       31.93      4.58 o 
   3  -5  14      456.32      476.96     32.13 o 
   4  -5  14      117.50      139.39     12.16 o 
   5  -5  14        8.67       19.20      5.96 o 
   6  -5  14       39.93       45.21     12.00 o 
  -5  -4  14       33.30       35.64      9.74 o 
  -4  -4  14       24.48       34.33      9.05 o 
  -3  -4  14      145.07      147.45     10.47 o 
  -2  -4  14       46.73       52.03      8.71 o 
  -1  -4  14      112.45      156.64      9.00 o 
   0  -4  14      281.35      304.32      8.50 o 
   1  -4  14       85.09       89.15      7.86 o 
   2  -4  14        8.21       20.75      4.41 o 
   3  -4  14       21.45       24.95     10.94 o 
   4  -4  14      141.13      166.75     14.89 o 
   5  -4  14      202.11      189.77     14.60 o 
   6  -4  14       12.72       17.57      5.78 o 
   7  -4  14       11.46       34.34     12.06 o 
  -6  -3  14       85.16      108.91     16.62 o 
  -5  -3  14       10.69        9.93      5.98 o 
  -4  -3  14      126.65      121.22     15.55 o 
  -3  -3  14       20.28       18.06      4.68 o 
  -2  -3  14      211.12      247.61      9.22 o 
  -1  -3  14       14.39       12.29      2.90 o 
   0  -3  14     1056.26     1135.48     17.89 o 
   1  -3  14       15.85       13.13      3.71 o 
   2  -3  14        1.05        8.47      2.14 o 
   3  -3  14       48.08       60.17      9.11 o 
   4  -3  14       16.91       16.09      8.00 o 
   5  -3  14      101.04      113.05     11.76 o 
   6  -3  14       78.41       99.29     11.36 o 
   7  -3  14       29.72       52.01     13.94 o 
  -6  -2  14        6.76        7.73      6.82 o 
  -5  -2  14       40.33       34.61      8.40 o 
  -4  -2  14       48.66       38.92      8.38 o 
  -3  -2  14      261.16      257.47     15.60 o 
  -2  -2  14      506.35      510.31     17.24 o 
  -1  -2  14       10.09       17.78      3.14 o 
   0  -2  14       89.85       92.57      5.66 o 
   1  -2  14       56.49       60.50      3.91 o 
   2  -2  14      330.81      336.19      8.60 o 
   3  -2  14       33.72       44.35     20.26 o 
   4  -2  14      118.50      110.16     24.01 o 
   5  -2  14        7.12       13.39      5.45 o 
   6  -2  14        0.03        4.71      4.70 o 
  -6  -1  14       12.51       18.48      7.41 o 
  -5  -1  14        1.10        7.71      5.60 o 
  -4  -1  14      139.23      141.53     12.33 o 
  -3  -1  14       37.72       43.65      7.19 o 
  -2  -1  14      451.13      422.93     11.73 o 
  -1  -1  14      399.00      385.17      9.48 o 
   0  -1  14      425.25      443.27      9.25 o 
   1  -1  14      189.93      198.29      7.23 o 
   2  -1  14      174.68      176.07      9.92 o 
   3  -1  14       70.71       69.82      9.50 o 
   4  -1  14        2.70       15.76      7.28 o 
   5  -1  14        1.38        6.79      5.28 o 
   6  -1  14       37.86       25.49      7.87 o 
  -7   0  14        9.82        9.68     10.22 o 
  -6   0  14        2.01       14.06      5.22 o 
  -5   0  14       36.83       50.81      8.14 o 
  -4   0  14     2405.11     2254.68     45.63 o 
  -3   0  14        1.21        4.57      3.68 o 
  -2   0  14      242.66      244.52      6.87 o 
  -1   0  14        1.79        5.71      2.20 o 
   0   0  14       67.40       82.31      8.57 o 
   1   0  14       11.65       13.63      2.58 o 
   2   0  14      208.45      235.42      7.93 o 
   3   0  14        9.54       11.58      5.20 o 
   4   0  14       49.20       35.63      7.99 o 
   5   0  14      227.62      230.80     19.63 o 
   6   0  14       39.55       44.64     14.26 o 
  -7   1  14        0.39       19.12      6.08 o 
  -6   1  14        3.59        7.42      5.28 o 
  -5   1  14       15.68       23.35      5.58 o 
  -4   1  14        0.00        1.13      3.54 o 
  -3   1  14       58.89       58.45      6.00 o 
  -2   1  14        1.71        6.49      2.18 o 
  -1   1  14       85.86      107.97      5.84 o 
   0   1  14        9.53       12.49      2.46 o 
   1   1  14       24.98       26.48      2.88 o 
   2   1  14       14.87       21.52      3.14 o 
   3   1  14       86.53       69.71     12.92 o 
   4   1  14       86.90       75.69     13.08 o 
   5   1  14       12.86       21.45      7.39 o 
   6   1  14       17.25       12.12      6.96 o 
  -7   2  14       61.30       75.04     10.51 o 
  -6   2  14       88.46       86.74     10.03 o 
  -5   2  14       73.51       66.08      8.80 o 
  -4   2  14        5.06        4.71      3.58 o 
  -3   2  14      205.86      204.23      9.59 o 
  -2   2  14      285.19      275.04      7.86 o 
  -1   2  14        4.71        8.68      2.75 o 
   0   2  14       34.22       44.70      4.32 o 
   1   2  14      361.61      355.87      9.15 o 
   2   2  14      260.18      271.31      9.23 o 
   3   2  14      303.55      296.70     20.76 o 
   4   2  14       61.78       52.09     12.88 o 
   5   2  14       24.28       35.98      9.26 o 
  -7   3  14       44.85       55.03      8.65 o 
  -6   3  14        1.03        3.99      4.34 o 
  -5   3  14        9.03       12.86      5.13 o 
  -4   3  14        0.76        5.48      4.81 o 
  -3   3  14      220.76      226.47     10.05 o 
  -2   3  14       11.88       14.46      2.97 o 
  -1   3  14        0.98       -0.23      2.15 o 
   0   3  14        9.34       10.99      2.61 o 
   1   3  14     1060.86      978.06     20.08 o 
   2   3  14      251.73      249.54     12.86 o 
   3   3  14        4.42       16.28      6.30 o 
   4   3  14        1.42       12.36      7.94 o 
   5   3  14        0.41       11.66      8.02 o 
  -7   4  14       17.40       25.14     16.72 o 
  -6   4  14       27.46       33.68      7.29 o 
  -5   4  14       85.01       57.65     10.43 o 
  -4   4  14       26.35       21.39      6.29 o 
  -3   4  14      265.17      253.80     14.92 o 
  -2   4  14      225.16      245.78     10.26 o 
  -1   4  14       12.46       19.47      3.74 o 
   0   4  14        2.84        9.72      2.70 o 
   1   4  14       90.00       86.76      7.86 o 
   2   4  14       30.61       31.45      6.00 o 
   3   4  14      183.63      175.11     19.87 o 
   4   4  14      321.22      343.27     27.70 o 
   5   4  14       76.65       40.79     21.27 o 
  -6   5  14        1.58        5.34      4.48 o 
  -5   5  14        0.47        7.88      4.75 o 
  -4   5  14      107.98      120.68     17.54 o 
  -3   5  14        0.40       10.25      5.10 o 
  -2   5  14      132.42      140.73      9.35 o 
  -1   5  14       77.31       99.80      8.64 o 
   0   5  14       11.87       18.43      9.62 o 
   1   5  14      151.21      144.07     10.19 o 
   2   5  14        3.28       10.04      4.60 o 
   3   5  14      104.17      107.26     19.92 o 
   4   5  14      123.49      136.42     20.46 o 
  -6   6  14        0.10        4.38      5.62 o 
  -5   6  14       16.46        5.66      6.86 o 
  -4   6  14        5.79       10.86      5.62 o 
  -3   6  14       30.48       24.29     11.34 o 
  -2   6  14      781.11      730.21     21.29 o 
  -1   6  14        2.34        5.92      4.03 o 
   0   6  14        0.07        9.19      6.08 o 
   1   6  14       26.71       24.17      7.84 o 
   2   6  14       21.66       22.16      7.33 o 
   3   6  14       21.59       29.06      7.09 o 
  -6   7  14        2.25        6.49      8.44 o 
  -5   7  14       10.46       20.42      6.69 o 
  -4   7  14        0.15       -1.75      5.13 o 
  -3   7  14        8.91       15.31      6.51 o 
  -2   7  14        0.22       11.44      5.14 o 
  -1   7  14       10.18        9.63      4.33 o 
   0   7  14        1.31       17.05      6.77 o 
   1   7  14       62.14       62.01     10.51 o 
   2   7  14        2.55       12.19      8.28 o 
  -5   8  14       59.07       71.11     29.55 o 
  -4   8  14       15.09       13.28      7.12 o 
  -3   8  14       96.79       69.26     11.49 o 
  -2   8  14       29.25       39.68      6.86 o 
  -1   8  14        4.91       10.66      6.91 o 
   0   8  14       22.02       29.70      8.97 o 
   1   8  14        2.90       17.42      9.62 o 
  -4   9  14        0.56       14.73      9.00 o 
  -3   9  14       60.24       69.27     15.91 o 
  -2   9  14        4.90       17.39      6.82 o 
  -1   9  14        0.09       16.51      7.81 o 
   0 -10  15       40.07       63.26     14.09 o 
   1 -10  15       38.87       31.12      9.08 o 
   2 -10  15        1.21        7.76      6.41 o 
   3 -10  15       25.85       15.77      9.89 o 
   4 -10  15      120.87      102.52     17.02 o 
  -2  -9  15        0.95       12.19      8.50 o 
  -1  -9  15      192.40      198.60     22.46 o 
   0  -9  15       83.90       74.70     12.22 o 
   1  -9  15        0.65        7.15      5.29 o 
   2  -9  15       31.24       41.47      7.58 o 
   3  -9  15       19.43       10.90      8.58 o 
   4  -9  15       11.94       11.54      7.59 o 
   5  -9  15        0.45       -4.16      5.71 o 
  -3  -8  15        2.70       12.90     10.19 o 
  -2  -8  15      273.69      290.85     21.57 o 
  -1  -8  15        2.52       14.66      7.23 o 
   0  -8  15       38.37       43.61     17.26 o 
   1  -8  15      430.35      444.16     20.63 o 
   2  -8  15        4.72       11.08      4.47 o 
   3  -8  15      155.00      143.36     12.76 o 
   4  -8  15       31.79       35.62     10.11 o 
   5  -8  15        6.85        8.44      9.92 o 
  -3  -7  15      105.89      115.86     11.98 o 
  -2  -7  15        1.98       10.80      5.45 o 
  -1  -7  15        0.97       10.37      9.76 o 
   0  -7  15       33.39       40.40      6.49 o 
   1  -7  15      663.51      603.97     16.37 o 
   2  -7  15        0.17        7.88      3.76 o 
   3  -7  15       18.24       29.55      6.52 o 
   4  -7  15       29.62       24.48      6.68 o 
   5  -7  15        0.45        8.33      6.02 o 
   6  -7  15        3.47        9.86      9.97 o 
  -4  -6  15       28.58       21.51      9.28 o 
  -3  -6  15       37.25       39.91      8.28 o 
  -2  -6  15       22.07       21.18      5.26 o 
  -1  -6  15        8.30       11.82      4.58 o 
   0  -6  15      114.83      146.47      9.64 o 
   1  -6  15        2.37        4.56      3.47 o 
   2  -6  15        6.31       15.93      4.14 o 
   3  -6  15        1.71       18.15      8.03 o 
   4  -6  15      156.59      141.23     13.11 o 
   5  -6  15       11.15        4.71      9.19 o 
   6  -6  15       53.43       36.41      8.87 o 
  -5  -5  15        1.98       13.07      9.27 o 
  -4  -5  15        3.76       12.13     15.51 o 
  -3  -5  15      357.40      314.64     20.49 o 
  -2  -5  15       38.35       33.14      6.88 o 
  -1  -5  15        9.06       12.10      3.84 o 
   0  -5  15      381.97      377.90     11.49 o 
   1  -5  15      154.65      158.51      8.79 o 
   2  -5  15       49.70       38.78      5.01 o 
   3  -5  15      797.91      760.62     28.31 o 
   4  -5  15        6.74       11.16      5.45 o 
   5  -5  15        5.53       12.26      5.92 o 
   6  -5  15        3.30        1.12      5.23 o 
  -5  -4  15        3.91        7.53      7.37 o 
  -4  -4  15        0.97       -0.07     12.50 o 
  -3  -4  15      233.27      190.63     27.62 o 
  -2  -4  15        0.25       10.87      3.81 o 
  -1  -4  15       22.92       25.87      3.85 o 
   0  -4  15      216.87      270.47      9.05 o 
   1  -4  15      253.88      237.88      8.90 o 
   2  -4  15      337.61      336.97      9.32 o 
   3  -4  15      148.42      170.26     15.15 o 
   4  -4  15       28.84       40.76      8.16 o 
   5  -4  15       24.38       22.82      6.85 o 
   6  -4  15      179.68      196.64     15.13 o 
  -6  -3  15        0.29       21.53      8.25 o 
  -5  -3  15       69.08       99.92     17.60 o 
  -4  -3  15       18.19       24.26      7.96 o 
  -3  -3  15       43.65       48.42      6.30 o 
  -2  -3  15       85.88       85.81      6.81 o 
  -1  -3  15       88.44       93.01      6.39 o 
   0  -3  15       44.03       57.77      5.58 o 
   1  -3  15      380.49      361.26      9.16 o 
   2  -3  15      462.06      473.03      9.29 o 
   3  -3  15        1.74       10.09      7.38 o 
   4  -3  15        0.31        4.04      4.55 o 
   5  -3  15       39.23       44.48      8.28 o 
   6  -3  15       35.62       31.44      8.08 o 
  -6  -2  15       52.48       58.94     15.29 o 
  -5  -2  15        1.38       16.66      7.06 o 
  -4  -2  15       53.45       50.84      8.98 o 
  -3  -2  15      113.70      115.37      7.47 o 
  -2  -2  15        5.32       12.21      3.58 o 
  -1  -2  15      100.16      121.02      7.67 o 
   0  -2  15      274.12      296.47      8.46 o 
   1  -2  15       91.51       94.63      4.80 o 
   2  -2  15      334.48      343.59      9.20 o 
   3  -2  15      874.29      918.68     29.46 o 
   4  -2  15       11.92       31.43     10.97 o 
   5  -2  15        3.75        5.06     10.11 o 
   6  -2  15       15.42       22.62      7.05 o 
  -6  -1  15       41.39       37.41     13.35 o 
  -5  -1  15      202.87      169.01     16.57 o 
  -4  -1  15      661.82      652.83     24.39 o 
  -3  -1  15       75.66       65.91      8.92 o 
  -2  -1  15       37.19       55.62      5.85 o 
  -1  -1  15      251.53      261.52      9.26 o 
   0  -1  15      290.26      320.02      8.12 o 
   1  -1  15       88.76      108.29      6.76 o 
   2  -1  15     1067.28     1054.21     17.94 o 
   3  -1  15       24.47       34.32     14.67 o 
   4  -1  15      100.16       72.42     10.99 o 
   5  -1  15       16.08       14.92      6.63 o 
   6  -1  15        4.49        6.33      5.67 o 
  -7   0  15        0.15        4.19      7.53 o 
  -6   0  15       39.45       32.08     14.30 o 
  -5   0  15       11.61       15.85      6.02 o 
  -4   0  15      183.86      193.40     15.15 o 
  -3   0  15       22.21       34.45      6.47 o 
  -2   0  15        8.39       16.75      3.48 o 
  -1   0  15      132.65      125.73      6.49 o 
   0   0  15       24.01       32.30      4.70 o 
   1   0  15       30.73       35.45      3.41 o 
   2   0  15      245.14      216.97      9.75 o 
   3   0  15        2.40       15.04      5.68 o 
   4   0  15       27.36       25.38     12.82 o 
   5   0  15        1.38        5.44      5.63 o 
   6   0  15        0.12       13.00      7.39 o 
  -7   1  15       33.36       43.90      9.03 o 
  -6   1  15        5.46       10.25      5.44 o 
  -5   1  15      185.42      192.03     14.00 o 
  -4   1  15       96.67      119.22     10.08 o 
  -3   1  15      493.02      450.75     16.92 o 
  -2   1  15        6.45        4.24      2.44 o 
  -1   1  15     1986.78     1889.32     24.40 o 
   0   1  15       53.22       61.63      6.40 o 
   1   1  15       26.21       30.71      3.70 o 
   2   1  15       17.51       20.53      4.45 o 
   3   1  15       27.59       35.69      8.26 o 
   4   1  15       62.24       46.72      9.83 o 
   5   1  15       44.42       54.46     14.39 o 
   6   1  15        7.23       27.35      8.96 o 
  -7   2  15       60.67       64.62     10.36 o 
  -6   2  15       27.01       27.27      7.23 o 
  -5   2  15        7.69       16.36      5.56 o 
  -4   2  15      114.35      144.16     10.51 o 
  -3   2  15      115.56      124.04      9.08 o 
  -2   2  15      343.43      341.67      9.87 o 
  -1   2  15      409.73      400.71      9.30 o 
   0   2  15      138.22      155.60      7.02 o 
   1   2  15      405.01      369.91     12.07 o 
   2   2  15       76.29       77.80      7.74 o 
   3   2  15       28.11       34.70      8.41 o 
   4   2  15       57.12       80.61     16.17 o 
   5   2  15        8.35       18.45      7.94 o 
  -7   3  15        1.10        5.58      5.21 o 
  -6   3  15        8.40        7.57      6.82 o 
  -5   3  15        0.05        1.62      4.60 o 
  -4   3  15        0.07        2.60      4.07 o 
  -3   3  15      205.09      194.96     10.34 o 
  -2   3  15       38.75       52.95      4.66 o 
  -1   3  15        2.28        6.48      2.75 o 
   0   3  15      144.24      164.04      7.49 o 
   1   3  15       23.12       27.46      6.64 o 
   2   3  15        8.33       18.11      4.54 o 
   3   3  15       43.91       38.37      5.97 o 
   4   3  15        2.88       11.38      8.22 o 
   5   3  15      127.07      138.92     18.84 o 
  -7   4  15       29.22       19.66      9.48 o 
  -6   4  15        1.69        1.09      4.85 o 
  -5   4  15       31.92       30.56      6.02 o 
  -4   4  15        1.34       13.36      4.64 o 
  -3   4  15      241.23      268.50     16.59 o 
  -2   4  15       69.46       77.87      7.09 o 
  -1   4  15       23.45       25.88      4.04 o 
   0   4  15       12.35       15.78      3.10 o 
   1   4  15       32.26       29.88      4.96 o 
   2   4  15       16.42       23.09      7.60 o 
   3   4  15        6.71       22.06      5.67 o 
   4   4  15      249.43      275.45     25.70 o 
  -6   5  15        1.33        3.49      4.41 o 
  -5   5  15       35.55       57.44      9.30 o 
  -4   5  15        4.67        5.09      4.67 o 
  -3   5  15       22.73       14.69      5.69 o 
  -2   5  15      745.84      714.86     18.27 o 
  -1   5  15      201.30      190.80     19.35 o 
   0   5  15      164.12      183.21     22.87 o 
   1   5  15       19.76       22.66      5.63 o 
   2   5  15       37.99       59.37      8.59 o 
   3   5  15      123.89      132.77     27.02 o 
   4   5  15      101.63      116.27     18.69 o 
  -6   6  15       24.68       43.95     10.01 o 
  -5   6  15        1.07       15.25      6.00 o 
  -4   6  15        5.01        6.05      5.46 o 
  -3   6  15        4.70        5.51      8.00 o 
  -2   6  15       22.67       31.24      6.33 o 
  -1   6  15        2.21        7.34      4.39 o 
   0   6  15       20.72       28.41     21.66 o 
   1   6  15       31.57       43.69     15.35 o 
   2   6  15       14.36       23.60      7.89 o 
   3   6  15      118.53      114.57     12.43 o 
  -5   7  15       30.05       33.61      8.91 o 
  -4   7  15        5.11        8.75      6.64 o 
  -3   7  15       15.86       28.62      8.18 o 
  -2   7  15        0.00        7.42      5.15 o 
  -1   7  15        4.06       13.16      5.56 o 
   0   7  15       45.32       52.83      9.68 o 
   1   7  15      188.74      194.22     21.71 o 
   2   7  15        5.17        8.17     13.03 o 
  -5   8  15       11.01       24.83      9.76 o 
  -4   8  15       10.61       10.56      8.84 o 
  -3   8  15       19.15        9.47      6.85 o 
  -2   8  15       36.79       45.61      7.91 o 
  -1   8  15       28.66       38.19      8.96 o 
   0   8  15        1.43        9.61      8.48 o 
   1   8  15        9.88       18.85      9.71 o 
  -3   9  15        0.27       15.61     10.57 o 
  -2   9  15       16.02       24.45      8.72 o 
  -1   9  15        0.11       24.34      9.65 o 
   0 -10  16       38.92       35.38     15.79 o 
   1 -10  16       65.49       43.04     10.76 o 
   2 -10  16        0.08       15.04      6.47 o 
   3 -10  16       12.33        9.69     10.04 o 
  -1  -9  16        0.99       19.69      8.25 o 
   0  -9  16       23.08       25.30      8.45 o 
   1  -9  16        0.49        9.98      5.81 o 
   2  -9  16       16.21       21.57      6.25 o 
   3  -9  16       46.93       50.51     12.49 o 
   4  -9  16       18.87       42.07     12.23 o 
   5  -9  16       18.10       15.76     10.70 o 
  -2  -8  16       31.74       28.28      8.89 o 
  -1  -8  16       15.05       16.01      7.34 o 
   0  -8  16       40.28       44.28      9.26 o 
   1  -8  16        0.04       10.16      4.69 o 
   2  -8  16       30.91       28.48      6.00 o 
   3  -8  16       36.35       41.90     10.39 o 
   4  -8  16       26.26       31.19      9.54 o 
   5  -8  16        0.56       -0.64      6.30 o 
  -3  -7  16       26.25       48.67     10.03 o 
  -2  -7  16        7.78       14.55      5.84 o 
  -1  -7  16       29.93       29.18      8.16 o 
   0  -7  16      226.95      247.06     15.69 o 
   1  -7  16     1850.86     1739.49     30.23 o 
   2  -7  16       65.80       61.55      6.84 o 
   3  -7  16       60.05       75.76     10.93 o 
   4  -7  16      149.75      169.17     18.10 o 
   5  -7  16       50.54       58.26     11.63 o 
   6  -7  16        0.04       15.51     18.61 o 
  -4  -6  16       69.41       36.79     13.66 o 
  -3  -6  16       85.63       82.94     22.64 o 
  -2  -6  16        1.58       16.31      4.82 o 
  -1  -6  16        0.41        6.26      3.99 o 
   0  -6  16       85.36       98.30      8.44 o 
   1  -6  16       13.55       13.95      3.97 o 
   2  -6  16       54.29       60.14      8.23 o 
   3  -6  16      686.73      644.16     23.85 o 
   4  -6  16        0.01       10.08      6.42 o 
   5  -6  16        3.31       10.11      6.80 o 
   6  -6  16        7.01       12.59      6.47 o 
  -5  -5  16        2.99       12.82      8.99 o 
  -4  -5  16       20.82       45.16     12.20 o 
  -3  -5  16       38.37       37.47      6.19 o 
  -2  -5  16      104.73      111.73      9.60 o 
  -1  -5  16        0.02       10.99      4.17 o 
   0  -5  16      237.10      261.53     11.54 o 
   1  -5  16        0.55        9.11      3.55 o 
   2  -5  16       25.43       23.00      4.18 o 
   3  -5  16       33.57       29.89      6.92 o 
   4  -5  16      246.11      239.52     20.37 o 
   5  -5  16       11.76       14.64      6.72 o 
   6  -5  16        0.09        1.58      5.91 o 
  -5  -4  16        0.55        8.95      7.39 o 
  -4  -4  16        9.12        5.92      6.57 o 
  -3  -4  16       58.78       50.19      7.81 o 
  -2  -4  16      123.60      141.96     10.18 o 
  -1  -4  16      164.38      184.50     10.83 o 
   0  -4  16       91.75      136.23      8.60 o 
   1  -4  16        7.68       13.52      3.40 o 
   2  -4  16       16.87       15.02      3.16 o 
   3  -4  16      788.17      751.16     24.14 o 
   4  -4  16        0.11       13.89      5.76 o 
   5  -4  16       18.85       25.51      9.23 o 
   6  -4  16       45.81       46.96     20.08 o 
  -6  -3  16       20.89       34.26     10.11 o 
  -5  -3  16       30.25       25.70      8.98 o 
  -4  -3  16       10.28       17.62      7.01 o 
  -3  -3  16        0.25       11.91      6.41 o 
  -2  -3  16        1.54       12.59      3.42 o 
  -1  -3  16        0.19        3.93      2.48 o 
   0  -3  16     1279.08     1417.90     21.48 o 
   1  -3  16        1.78        8.57      2.78 o 
   2  -3  16      277.03      266.23      9.66 o 
   3  -3  16       18.68       15.48      5.57 o 
   4  -3  16       28.52       11.46      9.16 o 
   5  -3  16       18.43       26.05      7.36 o 
   6  -3  16       72.73       84.27     19.99 o 
  -6  -2  16       56.56       74.11     13.27 o 
  -5  -2  16        0.70       14.62      7.49 o 
  -4  -2  16      319.74      275.78     18.05 o 
  -3  -2  16       92.59      114.61     10.30 o 
  -2  -2  16        0.05        5.06      3.29 o 
  -1  -2  16       90.63      109.28      6.08 o 
   0  -2  16       89.33      101.87      6.27 o 
   1  -2  16       32.17       32.01      5.49 o 
   2  -2  16       25.54       38.18      4.73 o 
   3  -2  16      111.34      169.50     14.99 o 
   4  -2  16       86.50       74.07     11.31 o 
   5  -2  16       10.16       17.64      6.64 o 
   6  -2  16       12.83       33.65      8.06 o 
  -6  -1  16        9.70        9.55      7.84 o 
  -5  -1  16        9.37        6.63      5.51 o 
  -4  -1  16      102.42      118.82     17.99 o 
  -3  -1  16     1456.75     1356.75     34.16 o 
  -2  -1  16       18.77        9.57      3.43 o 
  -1  -1  16      193.91      193.02      7.80 o 
   0  -1  16        6.94        9.99      2.43 o 
   1  -1  16        7.96       12.42      2.63 o 
   2  -1  16      400.34      420.87     12.70 o 
   3  -1  16      683.66      648.36     25.49 o 
   4  -1  16        0.48       10.19      5.73 o 
   5  -1  16      126.03      113.44     14.05 o 
   6  -1  16       14.28       37.17      8.86 o 
  -6   0  16       34.41       47.43     23.90 o 
  -5   0  16       23.68       36.24      7.92 o 
  -4   0  16       33.27       47.03      8.33 o 
  -3   0  16      519.67      456.79     18.21 o 
  -2   0  16        0.87        5.81      2.95 o 
  -1   0  16      130.68      164.50      6.86 o 
   0   0  16        3.16       11.24      2.26 o 
   1   0  16       75.81       69.38      5.83 o 
   2   0  16       72.17       73.52      6.98 o 
   3   0  16       36.82       42.00      8.73 o 
   4   0  16      108.28      129.26     18.01 o 
   5   0  16      255.07      247.56     19.60 o 
   6   0  16       10.02       10.31      7.17 o 
  -7   1  16       96.12       82.37     12.16 o 
  -6   1  16       53.67       41.99      8.64 o 
  -5   1  16       10.75       17.42      6.23 o 
  -4   1  16       16.61       18.25      5.39 o 
  -3   1  16       15.28       23.47      5.45 o 
  -2   1  16       54.80       50.55      5.40 o 
  -1   1  16      256.39      274.29      7.72 o 
   0   1  16      346.35      350.08      8.73 o 
   1   1  16      175.09      179.87      8.06 o 
   2   1  16       12.13       19.52      4.27 o 
   3   1  16        3.92        9.47      5.99 o 
   4   1  16      110.86       83.52     21.89 o 
   5   1  16        2.80       16.97      7.64 o 
   6   1  16       53.39       78.95     18.83 o 
  -7   2  16       79.87       90.64     12.02 o 
  -6   2  16        7.82        5.28      4.41 o 
  -5   2  16       11.23       23.32      6.43 o 
  -4   2  16      427.35      377.52     14.96 o 
  -3   2  16       85.08       76.21      8.49 o 
  -2   2  16      190.82      194.21      8.47 o 
  -1   2  16      379.08      417.14      9.81 o 
   0   2  16       28.59       23.15      3.40 o 
   1   2  16      121.78      121.13      7.85 o 
   2   2  16       23.61       42.78      6.31 o 
   3   2  16        7.14        7.64      6.40 o 
   4   2  16       47.13       60.88     12.09 o 
   5   2  16       77.56       70.74     28.30 o 
  -7   3  16       18.56       12.03      6.71 o 
  -6   3  16       17.14       21.66      6.66 o 
  -5   3  16        1.70       -1.95      5.26 o 
  -4   3  16      330.39      331.26     23.83 o 
  -3   3  16       56.60       73.56      9.84 o 
  -2   3  16        0.03        7.82      3.44 o 
  -1   3  16       46.89       60.13      6.06 o 
   0   3  16       97.17      104.49      6.88 o 
   1   3  16        5.37       14.09      3.78 o 
   2   3  16      686.60      583.60     18.08 o 
   3   3  16       11.32       21.94      5.37 o 
   4   3  16        0.66        6.52      7.54 o 
   5   3  16        1.81       13.75      8.08 o 
  -6   4  16        9.67       18.45      6.57 o 
  -5   4  16       11.34       13.92      5.71 o 
  -4   4  16      350.57      298.37     15.06 o 
  -3   4  16       51.52       55.87      7.93 o 
  -2   4  16      426.77      371.03     11.54 o 
  -1   4  16      148.74      151.14      9.32 o 
   0   4  16       91.27      107.78     11.32 o 
   1   4  16      315.45      323.00     12.55 o 
   2   4  16      114.12      107.15     18.07 o 
   3   4  16        1.70       11.10      5.17 o 
   4   4  16        4.87        4.37      7.77 o 
  -6   5  16        0.49        2.67      5.73 o 
  -5   5  16        3.30        7.81      4.33 o 
  -4   5  16        5.93       11.57      6.80 o 
  -3   5  16       35.32       24.99      7.13 o 
  -2   5  16     1201.79     1172.22     29.84 o 
  -1   5  16       82.10       91.23      9.83 o 
   0   5  16       71.21       79.33     10.40 o 
   1   5  16       28.60       29.58      6.09 o 
   2   5  16        0.01       10.81      5.07 o 
   3   5  16        0.59       16.24      5.86 o 
   4   5  16      298.77      308.39     43.00 o 
  -6   6  16        5.48       13.44      6.50 o 
  -5   6  16       19.92       21.99      6.85 o 
  -4   6  16        0.83        5.80      5.84 o 
  -3   6  16      106.16       98.67     13.78 o 
  -2   6  16       17.96       36.53      6.35 o 
  -1   6  16      107.67      104.60      9.78 o 
   0   6  16       44.74       54.24     13.08 o 
   1   6  16       24.46       32.05      9.80 o 
   2   6  16        9.10       17.03      6.91 o 
   3   6  16       61.08       45.74      9.75 o 
  -5   7  16       91.75      100.64     15.45 o 
  -4   7  16       36.21       43.01      9.60 o 
  -3   7  16        2.60        7.74      6.18 o 
  -2   7  16        2.83        9.39      4.92 o 
  -1   7  16        1.11       11.72      6.79 o 
   0   7  16       22.08       34.79      8.47 o 
   1   7  16      196.42      197.43     22.08 o 
   2   7  16        0.04       26.51     14.20 o 
  -4   8  16       19.67       24.92     14.94 o 
  -3   8  16       21.92       20.89      8.34 o 
  -2   8  16       12.27       22.06      7.05 o 
  -1   8  16       12.47       16.38      7.94 o 
   0   8  16       10.42       26.96      8.49 o 
   1 -10  17        0.60        8.68      7.59 o 
   2 -10  17       68.61       49.26      9.01 o 
   3 -10  17        0.11       26.71     10.28 o 
  -1  -9  17       10.87       25.03     10.38 o 
   0  -9  17       12.62       22.96      8.22 o 
   1  -9  17       21.95       30.29      7.98 o 
   2  -9  17       27.88       20.89      5.97 o 
   3  -9  17        0.01        6.66      7.40 o 
   4  -9  17       48.33       43.85     15.14 o 
  -2  -8  17      221.91      227.82     20.16 o 
  -1  -8  17        6.03       15.13      7.78 o 
   0  -8  17        8.72       20.29      7.81 o 
   1  -8  17      701.70      662.18     21.99 o 
   2  -8  17        0.01       12.83      5.15 o 
   3  -8  17       13.99       18.60      8.65 o 
   4  -8  17        2.27       11.15      7.96 o 
   5  -8  17       12.65        9.24      7.44 o 
  -3  -7  17       46.12       44.62      9.64 o 
  -2  -7  17        9.03       20.74      8.60 o 
  -1  -7  17        1.39        7.81      6.38 o 
   0  -7  17        9.74       24.60      7.69 o 
   1  -7  17      743.64      673.37     17.73 o 
   2  -7  17      106.76      101.96      9.45 o 
   3  -7  17       15.27       27.48      8.84 o 
   4  -7  17       16.95       10.03      6.79 o 
   5  -7  17       27.36       16.87      7.42 o 
   6  -7  17        1.64        8.51     12.86 o 
  -4  -6  17       14.92       29.77     11.38 o 
  -3  -6  17        6.30       21.60      5.52 o 
  -2  -6  17       42.15       63.53      8.59 o 
  -1  -6  17       42.18       44.34     10.67 o 
   0  -6  17        0.24        4.81      4.28 o 
   1  -6  17      475.99      472.36     13.98 o 
   2  -6  17       23.31       29.31      4.95 o 
   3  -6  17        0.04       15.87      6.22 o 
   4  -6  17       63.18       56.92     10.74 o 
   5  -6  17       10.37       19.27      8.10 o 
   6  -6  17        0.02        7.42      7.20 o 
  -5  -5  17       73.85       98.60     17.44 o 
  -4  -5  17        0.00        9.04      7.71 o 
  -3  -5  17       22.26       12.29      5.54 o 
  -2  -5  17       40.25       35.92      6.66 o 
  -1  -5  17        5.51       10.37      4.00 o 
   0  -5  17       20.76       20.81      4.95 o 
   1  -5  17       73.42       78.84     10.62 o 
   2  -5  17       23.00       26.25      5.10 o 
   3  -5  17       14.03       26.60      7.30 o 
   4  -5  17       39.13       41.79      8.94 o 
   5  -5  17        0.90        7.10      6.54 o 
   6  -5  17        4.84        1.21      5.93 o 
  -5  -4  17       74.72       67.50     23.67 o 
  -4  -4  17       12.88       36.11     10.81 o 
  -3  -4  17       25.40       28.46      6.08 o 
  -2  -4  17      212.94      232.11     12.65 o 
  -1  -4  17       62.83       63.16      9.95 o 
   0  -4  17      118.10      126.90      8.78 o 
   1  -4  17      314.81      299.01      9.86 o 
   2  -4  17       14.13       25.48      6.57 o 
   3  -4  17        0.05        9.88      4.80 o 
   4  -4  17       27.68       24.11      7.11 o 
   5  -4  17        5.79       15.17     10.88 o 
   6  -4  17        1.04       12.35      6.01 o 
  -5  -3  17       30.69       36.73      9.92 o 
  -4  -3  17      220.84      203.58     20.14 o 
  -3  -3  17        0.03        0.95      3.30 o 
  -2  -3  17      135.57      154.74      8.91 o 
  -1  -3  17        0.10        5.86      2.72 o 
   0  -3  17     1875.72     1979.96     27.07 o 
   1  -3  17      419.77      382.59     11.91 o 
   2  -3  17       34.14       42.54      5.33 o 
   3  -3  17      265.79      249.39     16.69 o 
   4  -3  17       17.02       10.25      6.38 o 
   5  -3  17       14.04       18.11      6.50 o 
   6  -3  17       53.39       41.13     15.77 o 
  -6  -2  17       21.05       44.05     28.65 o 
  -5  -2  17      136.49      165.71     56.00 o 
  -4  -2  17       78.33      107.77     14.80 o 
  -3  -2  17      142.06      135.13     11.05 o 
  -2  -2  17        0.87        8.63      3.39 o 
  -1  -2  17       65.69       91.00      5.98 o 
   0  -2  17      262.56      293.10      8.97 o 
   1  -2  17       32.98       42.08      5.28 o 
   2  -2  17        0.00        9.16      3.31 o 
   3  -2  17      179.08      200.27     16.41 o 
   4  -2  17       15.24       27.38      7.43 o 
   5  -2  17       29.20       31.33      8.46 o 
   6  -2  17       20.10       28.71      9.44 o 
  -6  -1  17       11.09       20.34      8.20 o 
  -5  -1  17       23.21       31.01      9.02 o 
  -4  -1  17      113.63      110.52     12.27 o 
  -3  -1  17      986.04      967.11     22.19 o 
  -2  -1  17       49.37       36.59      5.22 o 
  -1  -1  17       51.97       57.05      5.16 o 
   0  -1  17        6.60       13.74      3.42 o 
   1  -1  17      119.14      130.70      7.73 o 
   2  -1  17      403.13      429.58     12.06 o 
   3  -1  17      553.79      599.04     36.93 o 
   4  -1  17        3.94        6.78      5.57 o 
   5  -1  17       83.94       95.06     34.12 o 
   6  -1  17       16.55       19.07      7.63 o 
  -6   0  17       42.60       29.03      8.23 o 
  -5   0  17       34.55       27.23      7.48 o 
  -4   0  17        0.21        5.46      4.78 o 
  -3   0  17        6.71       12.57      4.89 o 
  -2   0  17       98.07       90.14      6.66 o 
  -1   0  17      505.88      486.63     10.63 o 
   0   0  17       54.21       84.47      7.31 o 
   1   0  17       81.73       92.44      7.51 o 
   2   0  17      151.87      181.24     13.02 o 
   3   0  17      126.67      111.74     13.79 o 
   4   0  17       14.18       22.26     12.30 o 
   5   0  17       86.59      104.99     14.40 o 
   6   0  17       21.38       28.23     10.32 o 
  -6   1  17        1.38        5.28      6.13 o 
  -5   1  17       34.56       33.42     10.12 o 
  -4   1  17       55.32       64.41      8.12 o 
  -3   1  17        5.14        6.37      3.88 o 
  -2   1  17      136.43      158.30      8.23 o 
  -1   1  17      335.69      344.57      8.93 o 
   0   1  17      304.72      340.47     12.03 o 
   1   1  17      165.35      160.10     11.63 o 
   2   1  17       23.43       25.53      5.23 o 
   3   1  17      132.18      128.12     15.41 o 
   4   1  17       53.47       77.25     12.66 o 
   5   1  17       14.63       26.41      9.79 o 
  -6   2  17        8.11        8.30      5.40 o 
  -5   2  17        2.37        7.35      7.12 o 
  -4   2  17       94.67       85.69     24.31 o 
  -3   2  17       19.80       24.00      8.03 o 
  -2   2  17        0.20       12.33      3.32 o 
  -1   2  17      121.64      140.79      8.10 o 
   0   2  17      260.74      279.69      8.41 o 
   1   2  17        9.32       20.71      4.06 o 
   2   2  17       11.46       19.67      5.21 o 
   3   2  17       59.77       29.91      8.98 o 
   4   2  17        1.30        2.38      7.89 o 
   5   2  17        6.78        7.13      9.88 o 
  -6   3  17        1.06       20.52      6.65 o 
  -5   3  17       10.59       10.15      8.44 o 
  -4   3  17      460.72      400.20     18.82 o 
  -3   3  17       17.78        9.01      5.46 o 
  -2   3  17        2.27        7.03      3.03 o 
  -1   3  17       14.74       18.45      3.74 o 
   0   3  17        3.62        9.19      2.89 o 
   1   3  17       58.51       61.56      7.42 o 
   2   3  17      582.60      549.04     17.85 o 
   3   3  17       47.69       60.71     15.42 o 
   4   3  17        9.56        8.09      9.13 o 
   5   3  17       77.54       88.15     18.96 o 
  -6   4  17        3.75        9.47      5.71 o 
  -5   4  17        4.64       19.90      6.59 o 
  -4   4  17        7.44       16.40      5.49 o 
  -3   4  17      103.67      126.18     11.43 o 
  -2   4  17      121.34      127.04      8.47 o 
  -1   4  17       43.81       43.64      5.61 o 
   0   4  17       13.73       28.91      9.31 o 
   1   4  17        0.08       12.95      5.31 o 
   2   4  17       16.37       26.36      9.82 o 
   3   4  17        8.63       22.52      6.05 o 
   4   4  17       30.70       32.56     10.73 o 
  -6   5  17        1.63        4.98     12.23 o 
  -5   5  17       20.45       14.70      7.45 o 
  -4   5  17       10.93        7.14      4.86 o 
  -3   5  17        0.64        5.64      4.81 o 
  -2   5  17      200.12      201.44     13.77 o 
  -1   5  17      883.45      816.20     20.92 o 
   0   5  17        6.57       18.17      6.44 o 
   1   5  17       18.80       28.25      9.15 o 
   2   5  17        1.34       14.31      6.02 o 
   3   5  17        1.75       18.46      6.62 o 
  -6   6  17       18.68       11.90     11.46 o 
  -5   6  17        0.10       17.80      7.61 o 
  -4   6  17        1.95       10.64      6.12 o 
  -3   6  17        0.88       11.67      5.52 o 
  -2   6  17       84.40       76.40      9.29 o 
  -1   6  17      179.47      191.55     33.67 o 
   0   6  17        1.18       15.77      6.59 o 
   1   6  17      280.47      324.79     25.82 o 
   2   6  17       25.55       35.45     10.08 o 
   3   6  17       28.13       27.90     17.47 o 
  -5   7  17       19.22       25.77     10.02 o 
  -4   7  17        9.78        6.76      6.93 o 
  -3   7  17        0.15       -2.36      5.20 o 
  -2   7  17        6.51       10.43      4.93 o 
  -1   7  17        1.66       17.40      6.93 o 
   0   7  17      116.53      123.17     19.41 o 
   1   7  17        5.09       13.55     11.54 o 
  -4   8  17       27.48       25.42     10.45 o 
  -3   8  17       29.88       31.25      9.74 o 
  -2   8  17       39.25       66.86     17.84 o 
  -1   8  17       16.45       33.06      9.92 o 
   0   8  17       50.65       74.10     15.15 o 
   1 -10  18        7.65       14.77      8.52 o 
   2 -10  18       82.28       82.19     23.45 o 
  -1  -9  18       24.72       40.65     11.89 o 
   0  -9  18       21.03       27.81      8.78 o 
   1  -9  18       18.11       28.83      8.09 o 
   2  -9  18        9.89        7.84     10.56 o 
   3  -9  18       37.61       41.76     12.23 o 
   4  -9  18       10.58        1.28      6.95 o 
  -2  -8  18        1.09       26.57     13.10 o 
  -1  -8  18        5.19       34.04      9.34 o 
   0  -8  18        4.45       20.18      7.42 o 
   1  -8  18      592.87      524.85     19.48 o 
   2  -8  18        4.05        8.65      5.13 o 
   3  -8  18       27.77       24.50      9.84 o 
   4  -8  18       62.47       53.16     11.89 o 
   5  -8  18       13.30       21.70      9.29 o 
  -3  -7  18        2.84       12.07      7.98 o 
  -2  -7  18        4.46        8.50      6.90 o 
  -1  -7  18       31.54       16.90      7.50 o 
   0  -7  18       55.69       53.62      9.52 o 
   1  -7  18      229.54      288.14     14.50 o 
   2  -7  18       50.84       34.16      7.15 o 
   3  -7  18        8.56       14.88      6.89 o 
   4  -7  18        4.23       16.67      7.89 o 
   5  -7  18       14.05        8.20      7.10 o 
  -4  -6  18       10.53       18.77      9.72 o 
  -3  -6  18        1.36       15.74      4.81 o 
  -2  -6  18       27.75       42.07      8.25 o 
  -1  -6  18        7.33       12.32      9.52 o 
   0  -6  18       33.03       31.79      6.06 o 
   1  -6  18        2.11       12.77      4.00 o 
   2  -6  18        1.38        6.20      4.15 o 
   3  -6  18       46.78       34.68     14.11 o 
   4  -6  18      110.14      112.89     14.87 o 
   5  -6  18       78.89       68.72     20.96 o 
   6  -6  18        3.48       13.19      6.98 o 
  -4  -5  18       83.75       65.94     14.33 o 
  -3  -5  18        7.14       17.15      5.53 o 
  -2  -5  18      208.20      208.56     13.90 o 
  -1  -5  18        0.00       12.87      4.08 o 
   0  -5  18       15.39       16.20      4.28 o 
   1  -5  18       99.77       94.76      7.47 o 
   2  -5  18      299.46      311.90     12.81 o 
   3  -5  18       17.84       12.60      5.19 o 
   4  -5  18       17.83       17.95      8.50 o 
   5  -5  18        9.07       12.54      6.94 o 
   6  -5  18       24.30       29.63      8.21 o 
  -5  -4  18       35.05       51.63     12.83 o 
  -4  -4  18        0.00        3.56     11.19 o 
  -3  -4  18       46.17       40.12      8.61 o 
  -2  -4  18      108.68      131.77      9.17 o 
  -1  -4  18       13.13       23.89      5.07 o 
   0  -4  18      123.02      136.46      9.71 o 
   1  -4  18       72.17       81.52      6.75 o 
   2  -4  18       67.09       63.16      7.13 o 
   3  -4  18        2.94        8.77      5.28 o 
   4  -4  18       39.20       54.03     10.26 o 
   5  -4  18       41.84       37.66      8.77 o 
   6  -4  18       48.70       48.14     11.17 o 
  -5  -3  18      133.99       87.68     15.38 o 
  -4  -3  18        7.25       12.20     13.04 o 
  -3  -3  18       72.17       69.94      7.91 o 
  -2  -3  18       33.75       51.92      6.57 o 
  -1  -3  18       30.93       45.09      6.92 o 
   0  -3  18       25.01       32.01      5.89 o 
   1  -3  18      183.40      178.02      9.66 o 
   2  -3  18      285.09      255.09     11.79 o 
   3  -3  18       40.58       33.04      9.04 o 
   4  -3  18       60.16       71.38     11.28 o 
   5  -3  18       48.65       70.25     20.36 o 
   6  -3  18      188.86      219.14     18.26 o 
  -6  -2  18      181.23      208.31     39.53 o 
  -5  -2  18        9.32        6.21     10.50 o 
  -4  -2  18        3.62       10.04      8.25 o 
  -3  -2  18      361.95      375.43     13.52 o 
  -2  -2  18        0.41        9.77      3.66 o 
  -1  -2  18        1.61        8.27      2.63 o 
   0  -2  18        0.24       10.05      2.87 o 
   1  -2  18      503.77      490.72     14.13 o 
   2  -2  18       27.28       41.26      5.51 o 
   3  -2  18     2650.15     2561.64     86.21 o 
   4  -2  18        7.78       17.33      6.91 o 
   5  -2  18       13.97       22.52      7.56 o 
   6  -2  18        9.00       14.01      6.75 o 
  -6  -1  18       12.18       28.59     23.23 o 
  -5  -1  18      152.91      159.44     17.85 o 
  -4  -1  18      154.45      167.29     14.80 o 
  -3  -1  18      127.00      136.06      8.38 o 
  -2  -1  18       22.96       25.36      4.59 o 
  -1  -1  18        4.32        6.25      2.94 o 
   0  -1  18        2.76        5.79      2.46 o 
   1  -1  18      151.84      144.53      8.39 o 
   2  -1  18       38.30       54.51      5.86 o 
   3  -1  18      243.34      265.65     19.66 o 
   4  -1  18        4.27        9.06      8.56 o 
   5  -1  18       55.48       66.42     11.67 o 
   6  -1  18       25.84       53.34     10.95 o 
  -6   0  18       20.87       28.16     10.48 o 
  -5   0  18       11.19       10.40     12.70 o 
  -4   0  18       20.85       23.16      6.68 o 
  -3   0  18      161.82      163.01      8.69 o 
  -2   0  18       48.51       48.54      5.39 o 
  -1   0  18       77.06       73.83      5.37 o 
   0   0  18      125.55      148.39      7.75 o 
   1   0  18       48.74       62.84      6.63 o 
   2   0  18      232.77      220.88     15.35 o 
   3   0  18       43.20       72.70     11.87 o 
   4   0  18        4.77       17.05      6.82 o 
   5   0  18        3.04       19.11      8.15 o 
   6   0  18      107.35       88.42     14.48 o 
  -6   1  18       53.17       67.50     14.04 o 
  -5   1  18       10.99       10.75      6.84 o 
  -4   1  18      222.21      189.94     18.19 o 
  -3   1  18       13.58       14.62      4.90 o 
  -2   1  18       75.88       76.16      6.99 o 
  -1   1  18      371.34      409.63     11.64 o 
   0   1  18       26.96       39.90      4.12 o 
   1   1  18      220.74      244.54     12.40 o 
   2   1  18        0.33        7.70      3.71 o 
   3   1  18        1.14        9.07      8.34 o 
   4   1  18        1.29       16.21      8.07 o 
   5   1  18      131.09      134.75     17.49 o 
  -6   2  18        5.96       16.09      7.16 o 
  -5   2  18       25.24       18.12      6.54 o 
  -4   2  18       19.11       20.04      6.30 o 
  -3   2  18      119.79      114.76     10.18 o 
  -2   2  18        0.86        9.00      3.39 o 
  -1   2  18        0.12        7.62      3.49 o 
   0   2  18        0.31        6.65      2.68 o 
   1   2  18       37.56       36.80      7.69 o 
   2   2  18      125.14      135.86     10.69 o 
   3   2  18       76.46       43.23      9.75 o 
   4   2  18        1.78        6.08      6.37 o 
   5   2  18       21.54       30.17     10.02 o 
  -6   3  18        6.40        8.58      6.19 o 
  -5   3  18       19.02       30.05      7.63 o 
  -4   3  18      280.34      248.75     17.14 o 
  -3   3  18      203.10      231.52     16.37 o 
  -2   3  18        3.35        7.18      3.52 o 
  -1   3  18        6.85        4.65      3.40 o 
   0   3  18      255.38      246.05     12.44 o 
   1   3  18      213.19      218.31     21.06 o 
   2   3  18      206.17      212.30     23.35 o 
   3   3  18       30.60       33.55      6.13 o 
   4   3  18       10.62        1.49      6.70 o 
  -6   4  18        0.51        6.18      6.92 o 
  -5   4  18        8.06       19.70      6.24 o 
  -4   4  18      179.15      143.21     14.32 o 
  -3   4  18      172.48      175.35     14.95 o 
  -2   4  18        1.26        8.58      3.50 o 
  -1   4  18      559.93      549.63     15.04 o 
   0   4  18        2.29       10.38      5.43 o 
   1   4  18       38.10       48.56     10.95 o 
   2   4  18        9.80       26.62      6.14 o 
   3   4  18        0.41       12.27      5.58 o 
   4   4  18       45.75       48.65     13.22 o 
  -6   5  18        3.37       18.37     10.04 o 
  -5   5  18        5.07        8.65      5.97 o 
  -4   5  18       12.69        4.14      4.52 o 
  -3   5  18       81.47       93.62     10.91 o 
  -2   5  18        9.84       13.68      4.53 o 
  -1   5  18        7.10       16.82      4.44 o 
   0   5  18       43.18       52.44     17.04 o 
   1   5  18        3.90       15.67      8.14 o 
   2   5  18        0.04       12.78     16.99 o 
   3   5  18        0.78       14.13      6.14 o 
  -5   6  18        4.99        5.31      6.99 o 
  -4   6  18        5.35       14.02      6.62 o 
  -3   6  18        0.86       13.76      6.81 o 
  -2   6  18      192.60      212.88     13.57 o 
  -1   6  18        2.32       16.55      5.35 o 
   0   6  18       22.20       24.93      7.59 o 
   1   6  18       40.77       81.29     14.90 o 
   2   6  18        2.50       21.35     12.03 o 
  -5   7  18       63.24       81.12     23.65 o 
  -4   7  18        1.61       13.50      7.48 o 
  -3   7  18        0.13        5.51      6.49 o 
  -2   7  18        0.41        8.74      5.25 o 
  -1   7  18        9.14       34.98      8.91 o 
   0   7  18       12.79       48.68     12.46 o 
   1   7  18       41.95       42.18     12.51 o 
  -3   8  18       73.06      112.57     31.33 o 
  -2   8  18        1.12        9.12      6.13 o 
  -1   8  18        1.89       10.20      7.76 o 
   0   8  18       31.78       44.99     12.70 o 
  -1  -9  19        7.30       21.21      9.75 o 
   0  -9  19       33.93       31.68      8.92 o 
   1  -9  19       86.79       83.20     12.41 o 
   2  -9  19       26.82       28.41      7.49 o 
   3  -9  19        8.55       23.37      9.83 o 
   4  -9  19       38.26       38.76     11.85 o 
  -2  -8  19        6.19       27.41     15.17 o 
  -1  -8  19        9.34       15.96     10.30 o 
   0  -8  19        4.18        5.72      7.14 o 
   1  -8  19        3.09       21.36      5.99 o 
   2  -8  19        1.79        9.62      5.68 o 
   3  -8  19       32.00       35.18     11.06 o 
   4  -8  19       11.62       16.36      7.97 o 
   5  -8  19        0.17       12.51      7.74 o 
  -3  -7  19        7.94       24.91      6.60 o 
  -2  -7  19       67.26       92.34     16.67 o 
  -1  -7  19        2.45       12.25      7.47 o 
   0  -7  19       37.51       34.45      9.02 o 
   1  -7  19      678.99      657.86     28.84 o 
   2  -7  19        7.43        4.52      4.70 o 
   3  -7  19        6.89       16.98      8.82 o 
   4  -7  19       53.79       52.60     11.51 o 
   5  -7  19        0.61       17.67     11.91 o 
  -4  -6  19       12.59        6.72      7.83 o 
  -3  -6  19        0.18       11.74      5.20 o 
  -2  -6  19       16.57       17.94      6.37 o 
  -1  -6  19       66.63       87.18     18.78 o 
   0  -6  19       22.86       25.49      7.24 o 
   1  -6  19      217.71      205.21     11.56 o 
   2  -6  19       32.63       32.29      6.73 o 
   3  -6  19      109.84      108.22     15.63 o 
   4  -6  19       70.54       81.39     33.52 o 
   5  -6  19        8.22       15.69      7.26 o 
   6  -6  19        7.11        6.21      6.36 o 
  -4  -5  19        3.14       11.17      9.38 o 
  -3  -5  19       44.16       31.46      7.40 o 
  -2  -5  19       96.34       74.86      9.24 o 
  -1  -5  19       19.29       44.62      9.43 o 
   0  -5  19       10.17       12.26      4.18 o 
   1  -5  19      148.32      155.80      9.41 o 
   2  -5  19       18.77       19.15      6.96 o 
   3  -5  19       23.86       21.51     10.39 o 
   4  -5  19       86.09       67.81     11.78 o 
   5  -5  19        0.72        9.49      6.73 o 
   6  -5  19        0.59       13.85      6.74 o 
  -5  -4  19       73.56       76.82     15.75 o 
  -4  -4  19        2.39        5.49      6.38 o 
  -3  -4  19       10.11       24.84      6.47 o 
  -2  -4  19        9.12       13.89      4.20 o 
  -1  -4  19       16.09       18.25      4.73 o 
   0  -4  19        4.41       12.92      4.01 o 
   1  -4  19       17.10       22.85      4.35 o 
   2  -4  19       34.94       40.85     10.89 o 
   3  -4  19        7.44        4.29      4.80 o 
   4  -4  19       43.25       54.65     10.55 o 
   5  -4  19       30.79       19.26     16.61 o 
   6  -4  19      107.88      109.77     14.24 o 
  -5  -3  19        2.69       20.29      9.65 o 
  -4  -3  19        2.83       10.67      9.85 o 
  -3  -3  19      323.51      328.96     16.47 o 
  -2  -3  19        0.43       11.51      4.01 o 
  -1  -3  19       28.26       26.47      5.29 o 
   0  -3  19       34.40       40.40      4.74 o 
   1  -3  19        0.94       10.52      3.22 o 
   2  -3  19      167.57      165.13     10.59 o 
   3  -3  19       30.39       41.17     13.17 o 
   4  -3  19        4.99        5.51      8.76 o 
   5  -3  19       37.84       28.28      8.68 o 
   6  -3  19        0.60       13.68      7.89 o 
  -6  -2  19       25.84       24.89      8.80 o 
  -5  -2  19       16.36       22.08     16.11 o 
  -4  -2  19        2.84        3.41      5.35 o 
  -3  -2  19      306.03      290.31     13.10 o 
  -2  -2  19        8.42       23.56      4.67 o 
  -1  -2  19        7.70       12.34      3.74 o 
   0  -2  19       13.84       22.60      3.59 o 
   1  -2  19       21.07       21.53      5.14 o 
   2  -2  19        9.60       13.91      4.23 o 
   3  -2  19      271.78      228.64     19.09 o 
   4  -2  19       51.20       49.65     10.12 o 
   5  -2  19        1.28        3.05      6.09 o 
   6  -2  19       13.19       20.04     11.94 o 
  -6  -1  19       10.19       19.20      8.76 o 
  -5  -1  19        2.43        5.82      8.78 o 
  -4  -1  19        5.28       11.43      6.02 o 
  -3  -1  19     2059.99     1943.00     34.99 o 
  -2  -1  19        0.60        6.77      5.43 o 
  -1  -1  19       22.34       18.38      4.27 o 
   0  -1  19      442.45      428.84     12.08 o 
   1  -1  19       26.64       23.70      5.83 o 
   2  -1  19      574.65      505.84     14.32 o 
   3  -1  19      632.37      617.77     27.11 o 
   4  -1  19        0.27       12.00     15.67 o 
   5  -1  19       13.65       16.16      9.22 o 
   6  -1  19      153.58      153.46     26.39 o 
  -6   0  19        0.95        4.86      5.56 o 
  -5   0  19        0.46        4.16      6.46 o 
  -4   0  19        0.79        6.07      4.90 o 
  -3   0  19       10.13       14.29      4.10 o 
  -2   0  19       10.61       12.67      5.37 o 
  -1   0  19       74.23       68.47      8.42 o 
   0   0  19       58.66       79.03      8.37 o 
   1   0  19      103.34      108.99      8.47 o 
   2   0  19      279.53      290.68     12.54 o 
   3   0  19      249.03      275.84     34.72 o 
   4   0  19       85.73       88.71     22.27 o 
   5   0  19       19.54       27.43      8.77 o 
  -6   1  19        7.32       12.01      7.91 o 
  -5   1  19        1.00       17.89      7.27 o 
  -4   1  19       73.56       77.38      9.54 o 
  -3   1  19        0.32        5.62      4.41 o 
  -2   1  19       62.40       56.10      7.51 o 
  -1   1  19       88.81       90.87      9.34 o 
   0   1  19       42.10       72.83      5.44 o 
   1   1  19      121.47      125.59      9.09 o 
   2   1  19      479.59      402.62     14.51 o 
   3   1  19      139.23      110.84     15.37 o 
   4   1  19        3.87        8.20     13.63 o 
   5   1  19       18.96       26.81      9.08 o 
  -6   2  19       27.61       33.76     11.95 o 
  -5   2  19        0.20        1.93      4.98 o 
  -4   2  19        5.75        3.26      7.07 o 
  -3   2  19       72.99       40.69      7.68 o 
  -2   2  19       40.37       30.38      4.81 o 
  -1   2  19        5.88        8.06      3.59 o 
   0   2  19       15.32       23.10      3.63 o 
   1   2  19       47.06       53.18      7.40 o 
   2   2  19      391.40      328.38     13.69 o 
   3   2  19        0.96       11.89      7.26 o 
   4   2  19        1.64        5.71      7.26 o 
   5   2  19        1.93       16.27      9.01 o 
  -6   3  19        0.44       13.73      7.30 o 
  -5   3  19       39.80       34.28      7.74 o 
  -4   3  19       14.07        7.21      5.33 o 
  -3   3  19        2.06        8.28      4.94 o 
  -2   3  19      146.37      135.77      9.61 o 
  -1   3  19      138.83      135.42      8.70 o 
   0   3  19        1.00       10.38      4.75 o 
   1   3  19        0.16        6.01      6.16 o 
   2   3  19       38.83       39.12      7.67 o 
   3   3  19       26.75       34.98      6.53 o 
   4   3  19       22.84       23.18      9.08 o 
  -6   4  19       22.18       19.45      8.01 o 
  -5   4  19        0.20       11.89      5.13 o 
  -4   4  19       25.06       12.77      7.26 o 
  -3   4  19        7.55       11.46      5.77 o 
  -2   4  19       40.07       30.60      5.64 o 
  -1   4  19      264.72      288.77     13.02 o 
   0   4  19       21.68       50.55      8.75 o 
   1   4  19        4.29       18.59     13.40 o 
   2   4  19       23.15       18.56      6.54 o 
   3   4  19        2.35       11.77      5.40 o 
   4   4  19       13.97       17.16     10.01 o 
  -6   5  19        6.51        5.64      6.87 o 
  -5   5  19        9.28        6.69      6.38 o 
  -4   5  19        7.56        1.91      4.96 o 
  -3   5  19        8.42        6.05      5.21 o 
  -2   5  19       52.39       35.68      5.79 o 
  -1   5  19      501.98      480.29     18.05 o 
   0   5  19       29.78       51.53     10.18 o 
   1   5  19       10.93       34.48     10.02 o 
   2   5  19        1.32       -0.05     13.79 o 
   3   5  19       17.41       30.91      7.61 o 
  -5   6  19       16.71       38.45     12.57 o 
  -4   6  19       19.47       25.84      8.47 o 
  -3   6  19       17.43       36.80      7.83 o 
  -2   6  19       83.11       88.10      9.39 o 
  -1   6  19       25.53       34.50      8.53 o 
   0   6  19       30.16       51.93     12.70 o 
   1   6  19        2.11        3.68     19.61 o 
   2   6  19       76.26       55.04     16.64 o 
  -4   7  19       81.76       77.32     15.37 o 
  -3   7  19        3.60        2.90      6.82 o 
  -2   7  19       41.16       40.13      8.72 o 
  -1   7  19       10.72       17.17      8.01 o 
   0   7  19       57.86       70.88     29.61 o 
   1   7  19        5.33       15.66      9.92 o 
  -3   8  19       26.78       31.42     12.65 o 
  -2   8  19        0.90        9.33      6.61 o 
  -1   8  19       59.01       61.45     16.38 o 
   0  -9  20        7.89       15.84      8.06 o 
   1  -9  20       48.05       54.56     16.05 o 
   2  -9  20       57.56       49.13      9.17 o 
   3  -9  20        9.62        9.44      7.92 o 
  -2  -8  20        7.53       18.42     14.52 o 
  -1  -8  20       68.73       76.51     15.88 o 
   0  -8  20       18.57       33.03      9.24 o 
   1  -8  20        2.68       16.93      9.60 o 
   2  -8  20       27.27       37.43      8.70 o 
   3  -8  20       26.66       28.59     11.25 o 
   4  -8  20       80.22       71.96     14.51 o 
  -3  -7  20       35.72       20.69      6.75 o 
  -2  -7  20        3.64       26.09      8.94 o 
  -1  -7  20       25.14       17.38      7.06 o 
   0  -7  20        0.69        9.95      6.69 o 
   1  -7  20       37.56       41.51      7.94 o 
   2  -7  20       36.07       44.38      7.59 o 
   3  -7  20        3.96       19.67     11.53 o 
   4  -7  20       11.56       11.81      7.30 o 
   5  -7  20       10.87        7.45      7.28 o 
  -4  -6  20       15.56       33.22     11.40 o 
  -3  -6  20        2.25       10.40      6.03 o 
  -2  -6  20      241.35      213.89     17.51 o 
  -1  -6  20       12.58       13.25      6.80 o 
   0  -6  20       38.37       35.85      8.18 o 
   1  -6  20        1.27        6.26      4.07 o 
   2  -6  20        1.53        7.54      4.89 o 
   3  -6  20       34.55       56.47     12.18 o 
   4  -6  20      264.11      249.22     21.93 o 
   5  -6  20        3.99        8.02      6.93 o 
  -4  -5  20       21.45       21.02      9.39 o 
  -3  -5  20        5.12        3.72      5.11 o 
  -2  -5  20       11.25       18.29      5.37 o 
  -1  -5  20        1.10       12.81      7.00 o 
   0  -5  20      134.16      107.07     14.33 o 
   1  -5  20        1.44       10.05      3.71 o 
   2  -5  20        5.63       13.41      4.45 o 
   3  -5  20      162.09      145.76     17.12 o 
   4  -5  20        0.87        4.04      5.54 o 
   5  -5  20       27.60       17.49      7.53 o 
   6  -5  20       23.05       30.77     12.17 o 
  -5  -4  20       20.52       13.93      8.86 o 
  -4  -4  20       11.96        5.24      6.32 o 
  -3  -4  20        1.44        5.77      5.33 o 
  -2  -4  20      152.12      148.95     11.64 o 
  -1  -4  20       19.09       27.12      5.13 o 
   0  -4  20       88.76       99.13      8.86 o 
   1  -4  20      427.80      435.33     12.70 o 
   2  -4  20       16.40       25.26      7.72 o 
   3  -4  20        2.17        7.23      6.37 o 
   4  -4  20        0.00        7.76      6.09 o 
   5  -4  20        7.36       17.16      7.13 o 
   6  -4  20       32.58       33.31     24.60 o 
  -5  -3  20       15.99       32.98     10.79 o 
  -4  -3  20        0.12       -4.72      5.65 o 
  -3  -3  20       30.83       54.35      8.05 o 
  -2  -3  20       45.70       49.06      6.64 o 
  -1  -3  20       43.30       41.64      5.67 o 
   0  -3  20       46.11       51.38      7.17 o 
   1  -3  20      254.99      264.46     12.11 o 
   2  -3  20      130.70      146.67     10.27 o 
   3  -3  20       15.91       28.19      8.19 o 
   4  -3  20        0.54       23.28      7.38 o 
   5  -3  20       12.10        2.03      5.92 o 
   6  -3  20       32.29       24.46      9.39 o 
  -5  -2  20        2.27       10.83      6.79 o 
  -4  -2  20      114.61      123.15     18.20 o 
  -3  -2  20       49.52       49.86      9.40 o 
  -2  -2  20       83.12       86.11      8.09 o 
  -1  -2  20        4.11        8.98      4.72 o 
   0  -2  20      102.54      118.76      7.25 o 
   1  -2  20       85.50       93.51      8.22 o 
   2  -2  20       17.20       18.69      4.89 o 
   3  -2  20      454.00      364.34     36.34 o 
   4  -2  20      109.21      128.55     16.04 o 
   5  -2  20       11.64       16.68     15.30 o 
   6  -2  20        2.09        1.11      8.32 o 
  -6  -1  20        1.94       16.26      7.51 o 
  -5  -1  20       43.31       33.63      9.80 o 
  -4  -1  20        7.75       18.67      7.71 o 
  -3  -1  20      620.98      618.83     17.96 o 
  -2  -1  20       54.03       48.86      6.21 o 
  -1  -1  20       14.89       21.79      4.85 o 
   0  -1  20      481.37      457.11     11.95 o 
   1  -1  20      195.06      216.10     14.23 o 
   2  -1  20      134.61      121.70     10.34 o 
   3  -1  20      640.81      574.97     27.00 o 
   4  -1  20        0.30        8.41      6.35 o 
   5  -1  20        0.55       10.02      6.41 o 
  -6   0  20       26.92       42.06     10.18 o 
  -5   0  20       36.61       31.76     15.94 o 
  -4   0  20        1.64       12.39      5.70 o 
  -3   0  20      978.43      910.90     26.64 o 
  -2   0  20      143.48      161.36     10.12 o 
  -1   0  20        3.38       12.26      3.95 o 
   0   0  20      497.28      515.48     12.86 o 
   1   0  20       73.43       87.90     10.15 o 
   2   0  20      204.26      219.47     13.41 o 
   3   0  20      247.09      250.91     35.75 o 
   4   0  20       39.40       32.92      9.46 o 
   5   0  20        2.91       23.55      8.93 o 
  -6   1  20       14.38       22.12      8.16 o 
  -5   1  20       21.97       21.34      8.43 o 
  -4   1  20       26.78       24.79      6.25 o 
  -3   1  20       56.21       51.59      5.91 o 
  -2   1  20        0.02       10.40      3.47 o 
  -1   1  20      163.10      163.90      9.27 o 
   0   1  20        2.53       13.96      3.23 o 
   1   1  20      232.91      216.50     11.23 o 
   2   1  20       44.01       46.72      7.91 o 
   3   1  20       19.16       26.60      8.40 o 
   4   1  20       12.93       18.39      8.47 o 
   5   1  20       32.55       38.68     10.64 o 
  -6   2  20       19.04       25.15      8.56 o 
  -5   2  20        2.67       12.23      6.26 o 
  -4   2  20        3.55        1.39      5.15 o 
  -3   2  20       32.38       34.83      6.20 o 
  -2   2  20      241.00      227.80     11.28 o 
  -1   2  20       72.80       71.79      6.83 o 
   0   2  20        2.23       12.97      4.01 o 
   1   2  20       18.33       18.96      5.06 o 
   2   2  20      172.18      164.67     13.86 o 
   3   2  20       33.20       38.13     10.31 o 
   4   2  20        9.26       22.91     10.26 o 
  -6   3  20       18.23       13.99     21.39 o 
  -5   3  20        6.36       14.40      6.64 o 
  -4   3  20        6.37        4.30      5.16 o 
  -3   3  20        0.68        9.07      4.09 o 
  -2   3  20       25.01       27.41      5.03 o 
  -1   3  20       37.72       49.00      6.44 o 
   0   3  20       86.27       63.06      8.05 o 
   1   3  20       45.41       44.74      6.97 o 
   2   3  20       27.27       27.02      6.70 o 
   3   3  20        1.28       14.73      5.14 o 
   4   3  20        0.99        3.50      8.22 o 
  -6   4  20       11.30       25.60      8.29 o 
  -5   4  20        0.55        2.02      4.95 o 
  -4   4  20       17.05       18.16      6.91 o 
  -3   4  20       24.87       22.47      4.78 o 
  -2   4  20       18.82       22.96      5.06 o 
  -1   4  20      107.21      100.10      9.13 o 
   0   4  20       73.80       87.01     13.80 o 
   1   4  20        0.32       26.92      8.93 o 
   2   4  20        1.20       13.37      6.23 o 
   3   4  20        5.85       14.93      7.75 o 
  -5   5  20        0.17       -2.11      8.01 o 
  -4   5  20       62.36       45.84     10.00 o 
  -3   5  20       18.05        6.47      5.14 o 
  -2   5  20       26.64       38.27      6.82 o 
  -1   5  20      584.53      600.50     30.64 o 
   0   5  20        1.11       33.70      9.80 o 
   1   5  20        3.76       17.66      8.83 o 
   2   5  20        7.99       12.45      8.06 o 
   3   5  20        5.34       26.67      7.94 o 
  -5   6  20        0.23       10.76     14.66 o 
  -4   6  20       14.56       24.66      7.36 o 
  -3   6  20        8.76       12.34      6.61 o 
  -2   6  20        5.02        7.71      4.74 o 
  -1   6  20       28.92       33.69      8.91 o 
   0   6  20       10.56       23.62      9.62 o 
   1   6  20        5.43       21.01     10.05 o 
   2   6  20       94.52       95.82     20.93 o 
  -4   7  20       50.80       70.03     17.84 o 
  -3   7  20       15.68       27.15      7.94 o 
  -2   7  20        0.36        8.97      6.24 o 
  -1   7  20       20.45       23.76      8.29 o 
   0   7  20        0.21       22.36     11.29 o 
   0  -9  21       10.31       19.74      8.31 o 
   1  -9  21       29.32       24.47     10.50 o 
   2  -9  21        4.04       16.82      7.15 o 
   3  -9  21        5.26        3.19      8.12 o 
  -2  -8  21        3.63       27.05      9.98 o 
  -1  -8  21        9.84       22.90      8.51 o 
   0  -8  21        0.00       24.24      8.09 o 
   1  -8  21        3.11       12.50      6.46 o 
   2  -8  21      361.68      280.44     93.40 o 
   3  -8  21       58.74       29.45     10.31 o 
   4  -8  21        0.24        0.46     10.00 o 
  -3  -7  21        1.01       13.87      8.89 o 
  -2  -7  21       86.98       95.11     13.92 o 
  -1  -7  21        0.33        8.91      6.94 o 
   0  -7  21        0.36       18.18      7.49 o 
   1  -7  21      212.15      194.41     16.53 o 
   2  -7  21        0.16       15.30      5.73 o 
   3  -7  21       39.82       62.53     13.31 o 
   4  -7  21      109.82      102.46     39.88 o 
   5  -7  21        0.07       13.60     11.88 o 
  -3  -6  21       23.08       18.61      8.11 o 
  -2  -6  21      170.71      170.34     21.05 o 
  -1  -6  21        5.04       13.40      6.82 o 
   0  -6  21       12.97       38.36      8.73 o 
   1  -6  21        5.46        8.15      6.42 o 
   2  -6  21       12.64       20.45      5.89 o 
   3  -6  21        0.85       -0.83      5.87 o 
   4  -6  21      147.96      177.27     28.04 o 
   5  -6  21       37.78       22.80     11.69 o 
  -4  -5  21        2.20       10.41      8.79 o 
  -3  -5  21       53.31       56.63      9.41 o 
  -2  -5  21      114.50       90.95      9.09 o 
  -1  -5  21       21.90       22.45      8.18 o 
   0  -5  21        1.12        7.58      4.95 o 
   1  -5  21       66.64       62.60     12.77 o 
   2  -5  21        0.28        4.50      4.36 o 
   3  -5  21        0.05        7.57      6.32 o 
   4  -5  21      155.26      116.46     15.47 o 
   5  -5  21       26.17       15.01      7.28 o 
  -4  -4  21      102.67      121.37     18.51 o 
  -3  -4  21        0.43        9.89      5.47 o 
  -2  -4  21       17.54       22.42      5.03 o 
  -1  -4  21       65.55       71.06     10.39 o 
   0  -4  21       33.11       42.70      6.79 o 
   1  -4  21      428.77      383.45     13.95 o 
   2  -4  21      168.58      153.64     16.64 o 
   3  -4  21       26.01       22.61      8.28 o 
   4  -4  21       26.96       19.63      7.63 o 
   5  -4  21       38.60       55.31     11.57 o 
  -5  -3  21      114.04      107.57     27.55 o 
  -4  -3  21        1.47       18.52      7.84 o 
  -3  -3  21       23.20       34.71      6.87 o 
  -2  -3  21        0.43       16.75      4.72 o 
  -1  -3  21        8.53       12.55      4.08 o 
   0  -3  21       18.96       21.65      4.83 o 
   1  -3  21      636.95      589.24     16.91 o 
   2  -3  21        0.80        4.51      3.91 o 
   3  -3  21       12.32        6.24      5.87 o 
   4  -3  21      265.59      236.43     20.49 o 
   5  -3  21       42.74       35.48      9.48 o 
  -5  -2  21        9.09       19.02      8.87 o 
  -4  -2  21        0.99       10.89      7.10 o 
  -3  -2  21       79.23       72.63      9.10 o 
  -2  -2  21       25.02       31.20      5.59 o 
  -1  -2  21       73.27       65.84      7.44 o 
   0  -2  21       19.83       25.41      6.17 o 
   1  -2  21      593.85      563.85     19.32 o 
   2  -2  21      152.54      142.32     10.68 o 
   3  -2  21      493.33      425.84     27.77 o 
   4  -2  21       16.12       23.13      8.19 o 
   5  -2  21       15.99       40.17     10.43 o 
  -6  -1  21        0.92       17.87      8.98 o 
  -5  -1  21        6.01        7.08      8.01 o 
  -4  -1  21        8.18       21.55      9.51 o 
  -3  -1  21       39.88       37.66      7.78 o 
  -2  -1  21       80.30       67.67     11.40 o 
  -1  -1  21        9.98       15.90      5.27 o 
   0  -1  21       50.26       78.76      7.65 o 
   1  -1  21        9.67       21.23      4.81 o 
   2  -1  21        0.96        9.03      5.01 o 
   3  -1  21        5.69       12.49      7.26 o 
   4  -1  21       26.56       38.86     10.30 o 
   5  -1  21        3.34       16.30      7.90 o 
  -6   0  21       13.19       15.03      8.40 o 
  -5   0  21       14.47       28.72      9.38 o 
  -4   0  21       18.87       16.72      8.02 o 
  -3   0  21      436.86      397.02     17.41 o 
  -2   0  21      264.19      254.24     17.11 o 
  -1   0  21      101.69      113.96      9.03 o 
   0   0  21      787.63      780.45     21.90 o 
   1   0  21      369.39      345.80     12.93 o 
   2   0  21       78.50       92.03     10.61 o 
   3   0  21       58.53       59.06     12.20 o 
   4   0  21        0.80       12.40      7.31 o 
   5   0  21        9.44       24.76     14.45 o 
  -6   1  21       72.62      106.52     21.57 o 
  -5   1  21       19.22       22.14      8.45 o 
  -4   1  21       50.84       49.47      8.81 o 
  -3   1  21       23.14       19.13      4.24 o 
  -2   1  21        5.40        9.65      3.63 o 
  -1   1  21      109.07      115.70     11.15 o 
   0   1  21        2.71        2.88      3.00 o 
   1   1  21       40.21       39.84      6.23 o 
   2   1  21       40.19       50.96     13.51 o 
   3   1  21        9.87        6.10      8.64 o 
   4   1  21        6.65       16.08      8.00 o 
   5   1  21       29.41       42.96     10.82 o 
  -6   2  21        1.10       -0.53      7.02 o 
  -5   2  21       33.59       16.25      6.74 o 
  -4   2  21      133.81      118.46     14.09 o 
  -3   2  21       71.41       64.15      8.29 o 
  -2   2  21       53.29       55.40      6.04 o 
  -1   2  21        0.93        7.74      3.33 o 
   0   2  21       34.42       43.64      8.53 o 
   1   2  21       64.01       62.09      7.36 o 
   2   2  21       15.16       25.09      6.25 o 
   3   2  21        5.96       16.51      4.90 o 
   4   2  21       99.84      126.17     18.55 o 
  -6   3  21        2.10        6.46      6.99 o 
  -5   3  21       16.71       20.55      7.87 o 
  -4   3  21        0.01        7.03      8.27 o 
  -3   3  21      272.33      240.96     11.52 o 
  -2   3  21       25.92       36.42      5.72 o 
  -1   3  21        3.36       10.49      4.15 o 
   0   3  21      106.43      107.63     14.23 o 
   1   3  21        2.09       10.62      5.71 o 
   2   3  21       60.59       59.17     13.32 o 
   3   3  21       24.14       40.67      7.35 o 
   4   3  21       32.28       31.08     10.99 o 
  -5   4  21        5.12        5.96      6.01 o 
  -4   4  21        2.73        6.82      6.18 o 
  -3   4  21        0.96       10.97      5.61 o 
  -2   4  21      132.60      132.15     11.43 o 
  -1   4  21      426.45      391.74     16.55 o 
   0   4  21        9.39       19.99      8.00 o 
   1   4  21       88.12       53.20     11.55 o 
   2   4  21        0.67       22.49      7.98 o 
   3   4  21        0.02       20.62      5.95 o 
  -5   5  21        9.34       16.68      9.13 o 
  -4   5  21        0.06        4.34      6.26 o 
  -3   5  21       10.49       18.67      4.94 o 
  -2   5  21       33.64       27.52      6.71 o 
  -1   5  21        0.17       15.81      8.11 o 
   0   5  21      108.35      154.84     29.17 o 
   1   5  21        4.32       24.34     13.50 o 
   2   5  21        2.51       14.55     10.09 o 
  -5   6  21       16.50       35.88     11.45 o 
  -4   6  21       50.72       54.94     10.42 o 
  -3   6  21        1.61        7.80      6.12 o 
  -2   6  21        2.72       -3.77      5.28 o 
  -1   6  21       45.62       74.24     14.48 o 
   0   6  21        0.15        9.60      8.40 o 
   1   6  21       20.93       31.71     11.35 o 
  -3   7  21       71.19       86.10     12.18 o 
  -2   7  21       13.74        8.27      6.23 o 
  -1   7  21        6.99       12.05      9.56 o 
   0   7  21       10.82       31.40     11.62 o 
   1  -9  22        4.01       22.03      9.75 o 
   2  -9  22       23.54       28.22      7.94 o 
  -1  -8  22        1.60       16.99      9.24 o 
   0  -8  22        0.20       16.04      7.69 o 
   1  -8  22        4.22       19.52      8.67 o 
   2  -8  22      555.19      494.24     60.66 o 
   3  -8  22        2.27        7.36      9.14 o 
   4  -8  22        7.63       13.48      8.10 o 
  -2  -7  22        9.77       19.68      8.86 o 
  -1  -7  22        0.84       14.77      8.12 o 
   0  -7  22       74.02       68.24     12.33 o 
   1  -7  22      100.72      102.98     15.36 o 
   2  -7  22      242.15      216.25     27.10 o 
   3  -7  22        0.00        0.31      7.08 o 
   4  -7  22        1.93       13.26      8.66 o 
  -3  -6  22        6.21        5.94      8.37 o 
  -2  -6  22        1.13       -7.67      6.18 o 
  -1  -6  22        4.56       17.13      7.16 o 
   0  -6  22       13.99       13.72      7.02 o 
   1  -6  22       16.70       18.57      5.72 o 
   2  -6  22      125.88      110.52     11.68 o 
   3  -6  22       13.12       12.26     11.64 o 
   4  -6  22       17.57        2.71      6.41 o 
   5  -6  22       13.05       12.13      7.78 o 
  -4  -5  22      157.34      157.12     21.88 o 
  -3  -5  22        8.69       13.19      5.96 o 
  -2  -5  22      198.21      200.33     14.31 o 
  -1  -5  22        0.81        8.28      6.75 o 
   0  -5  22       14.93       16.99      6.38 o 
   1  -5  22        0.12       15.35      4.95 o 
   2  -5  22       27.59       35.82      6.88 o 
   3  -5  22        5.87       14.35      7.73 o 
   4  -5  22       39.35       41.99     11.47 o 
   5  -5  22        4.76        8.38     15.72 o 
  -4  -4  22        4.75        6.00      7.86 o 
  -3  -4  22        0.47       13.04      6.29 o 
  -2  -4  22       78.70       66.34      8.43 o 
  -1  -4  22       25.09       17.95     10.45 o 
   0  -4  22       34.32       39.73     11.13 o 
   1  -4  22      443.68      379.08     15.15 o 
   2  -4  22       46.10       46.91      8.49 o 
   3  -4  22        7.29       16.99      6.89 o 
   4  -4  22       36.77       41.71     10.64 o 
   5  -4  22       21.87       27.34      8.99 o 
  -5  -3  22       93.53      101.88     17.57 o 
  -4  -3  22        9.66       18.53     12.48 o 
  -3  -3  22       11.36       12.80      6.62 o 
  -2  -3  22       35.29       29.41      6.32 o 
  -1  -3  22       24.81       32.42      5.04 o 
   0  -3  22       48.70       47.72      6.32 o 
   1  -3  22       11.96       13.30      4.37 o 
   2  -3  22        0.06       12.54      5.12 o 
   3  -3  22        7.81        4.19      6.27 o 
   4  -3  22       38.34       40.75     10.63 o 
   5  -3  22       65.86       64.82     12.30 o 
  -5  -2  22       65.19       85.92     15.83 o 
  -4  -2  22        1.39       11.00      7.45 o 
  -3  -2  22       81.55       90.93     10.77 o 
  -2  -2  22      281.05      298.59     13.39 o 
  -1  -2  22       43.02       36.52      6.52 o 
   0  -2  22       88.94       73.00      8.07 o 
   1  -2  22      155.32      203.63     23.66 o 
   2  -2  22        0.05       12.29      4.98 o 
   3  -2  22      177.35      192.38     19.18 o 
   4  -2  22      334.88      330.78     24.79 o 
   5  -2  22        4.21       14.18      7.29 o 
  -5  -1  22       30.26       29.55     10.51 o 
  -4  -1  22        8.38       14.58      7.54 o 
  -3  -1  22      152.49      132.27     14.89 o 
  -2  -1  22      140.30      141.82     10.50 o 
  -1  -1  22        0.09       13.00      5.14 o 
   0  -1  22        9.15       11.82      4.21 o 
   1  -1  22       23.16       25.84      5.25 o 
   2  -1  22        0.50       10.71      5.61 o 
   3  -1  22      209.56      153.69     18.29 o 
   4  -1  22        8.94       15.12      7.91 o 
   5  -1  22        1.07        3.15      7.60 o 
  -6   0  22       10.29       13.76      7.90 o 
  -5   0  22        0.31        4.06      7.42 o 
  -4   0  22        0.69        6.18      5.68 o 
  -3   0  22        7.41       16.13      4.93 o 
  -2   0  22        4.88       17.89      4.61 o 
  -1   0  22       65.52       66.95      8.21 o 
   0   0  22      116.56      146.79     13.49 o 
   1   0  22       32.03       28.59      5.43 o 
   2   0  22       40.79       40.49      7.45 o 
   3   0  22       60.73       59.72     12.14 o 
   4   0  22       71.43       69.11     19.92 o 
   5   0  22       18.24       33.90     10.48 o 
  -6   1  22      122.54      151.30     19.16 o 
  -5   1  22       15.68       33.74     10.58 o 
  -4   1  22        8.29        3.11      6.31 o 
  -3   1  22      238.48      218.51     15.55 o 
  -2   1  22      161.38      153.56      9.56 o 
  -1   1  22        0.51        7.00      3.63 o 
   0   1  22      370.25      388.44     18.00 o 
   1   1  22        5.68       10.04      5.01 o 
   2   1  22       18.53       15.73      5.42 o 
   3   1  22        6.48       11.36      7.65 o 
   4   1  22        9.99       12.28      8.23 o 
  -6   2  22        5.24       15.46     11.41 o 
  -5   2  22        0.16        5.91      6.15 o 
  -4   2  22        5.44       16.33      6.52 o 
  -3   2  22      128.85      127.40     13.37 o 
  -2   2  22       29.12       32.15      5.40 o 
  -1   2  22        0.17        8.33      3.57 o 
   0   2  22      194.78      180.78     14.83 o 
   1   2  22       30.26       38.82      6.51 o 
   2   2  22       11.51       23.75      6.82 o 
   3   2  22      155.82      147.81     19.28 o 
   4   2  22       41.61       29.20     10.73 o 
  -5   3  22        6.74       22.13      7.88 o 
  -4   3  22        1.00        2.04      5.58 o 
  -3   3  22      162.55      162.66     11.99 o 
  -2   3  22       18.24       16.55      5.16 o 
  -1   3  22       80.35       86.27      8.51 o 
   0   3  22       17.40       33.47      9.91 o 
   1   3  22        5.49       27.43      6.36 o 
   2   3  22        1.08       10.18      6.84 o 
   3   3  22        2.67       17.74      6.01 o 
  -5   4  22       22.27       10.10      7.33 o 
  -4   4  22        9.93       19.94      7.52 o 
  -3   4  22        2.05       14.03      4.62 o 
  -2   4  22       38.07       22.96      8.72 o 
  -1   4  22      383.22      351.57     19.35 o 
   0   4  22       82.43      131.93     16.96 o 
   1   4  22        9.14       25.49      8.66 o 
   2   4  22        1.32       24.05      7.82 o 
   3   4  22       50.03       51.17     16.44 o 
  -5   5  22        5.08       14.17      8.52 o 
  -4   5  22       11.48       22.28      8.42 o 
  -3   5  22        3.68        3.92      4.04 o 
  -2   5  22       64.77       66.83      9.19 o 
  -1   5  22      134.96      114.28     21.08 o 
   0   5  22       31.65       43.81     11.71 o 
   1   5  22       17.09       38.35     10.98 o 
   2   5  22       21.84       24.23     12.88 o 
  -4   6  22       28.33       27.73     16.13 o 
  -3   6  22       10.01       22.14      7.66 o 
  -2   6  22       26.06       20.93      7.78 o 
  -1   6  22       24.64       38.44     22.49 o 
   0   6  22        0.00       10.97     14.75 o 
   1   6  22        0.73       11.42     12.69 o 
  -3   7  22        0.59        0.71      7.72 o 
  -2   7  22       13.88        6.43      8.05 o 
  -1   7  22       52.05       76.42     15.10 o 
  -1  -8  23       10.30       14.00     14.57 o 
   0  -8  23        2.30       10.40      8.94 o 
   1  -8  23       20.04       11.46     19.16 o 
   2  -8  23       42.89       52.61      9.07 o 
   3  -8  23        2.14       12.93     10.72 o 
  -2  -7  23        9.18       35.23      9.39 o 
  -1  -7  23        0.24       21.51      8.02 o 
   0  -7  23        0.62       19.06     16.66 o 
   1  -7  23        1.40       21.24      7.15 o 
   2  -7  23      299.33      267.05     28.07 o 
   3  -7  23       11.34       36.77     10.83 o 
   4  -7  23       20.79       31.86     11.25 o 
  -3  -6  23        6.58        9.82      7.08 o 
  -2  -6  23       13.95       25.03      7.97 o 
  -1  -6  23      111.93       87.43     12.51 o 
   0  -6  23        9.28       23.38     10.49 o 
   1  -6  23        7.91        6.89      5.05 o 
   2  -6  23        4.83       18.21      6.52 o 
   3  -6  23       11.47       12.09     12.64 o 
   4  -6  23       15.34       20.54     18.04 o 
   5  -6  23        5.04       23.29     10.00 o 
  -4  -5  23       16.22       35.52     25.35 o 
  -3  -5  23       19.42       21.04      8.08 o 
  -2  -5  23        3.12       12.74      5.78 o 
  -1  -5  23       13.42       22.73      9.06 o 
   0  -5  23       50.22       73.16     13.00 o 
   1  -5  23        3.51       13.39      6.92 o 
   2  -5  23        0.03        9.08      4.92 o 
   3  -5  23       29.30       28.21     17.36 o 
   4  -5  23        6.85        9.04      7.24 o 
   5  -5  23        2.74        9.71      7.43 o 
  -4  -4  23       62.84       72.15     15.64 o 
  -3  -4  23        4.54        3.36      5.24 o 
  -2  -4  23        0.52        2.34      4.63 o 
  -1  -4  23       33.99       30.20      7.89 o 
   0  -4  23       12.55        7.49      6.83 o 
   1  -4  23      213.22      196.44     13.38 o 
   2  -4  23        0.14       11.22      5.13 o 
   3  -4  23       36.53       48.90     27.33 o 
   4  -4  23       31.94       21.63      8.26 o 
   5  -4  23        2.78       22.31      8.80 o 
  -5  -3  23      226.43      288.93     27.74 o 
  -4  -3  23       36.92       48.37     20.48 o 
  -3  -3  23        0.43        4.41      4.94 o 
  -2  -3  23        4.04       22.57      5.64 o 
  -1  -3  23       67.43       71.57     10.34 o 
   0  -3  23      551.84      537.48     24.83 o 
   1  -3  23      313.12      334.82     17.88 o 
   2  -3  23       84.92       94.36     10.31 o 
   3  -3  23        5.00       10.00     14.08 o 
   4  -3  23      107.37       84.06     18.14 o 
   5  -3  23        5.14       20.52      8.38 o 
  -5  -2  23       43.61       49.64     14.77 o 
  -4  -2  23       13.01        9.18      7.74 o 
  -3  -2  23       69.01       57.35      8.76 o 
  -2  -2  23        6.14       17.10      5.33 o 
  -1  -2  23      155.23      147.04     10.99 o 
   0  -2  23       99.89       98.32     10.07 o 
   1  -2  23       14.63       20.25      4.60 o 
   2  -2  23       61.99       43.29      7.42 o 
   3  -2  23      122.58       99.41     20.99 o 
   4  -2  23       11.81       17.14      8.15 o 
   5  -2  23       22.05       19.89      8.88 o 
  -5  -1  23        0.00       14.07     12.32 o 
  -4  -1  23        1.54       11.75      8.00 o 
  -3  -1  23       91.48       81.93     16.39 o 
  -2  -1  23      414.01      381.25     18.50 o 
  -1  -1  23       39.73       24.21      5.29 o 
   0  -1  23      319.56      296.66     14.96 o 
   1  -1  23        8.16       12.02      4.31 o 
   2  -1  23       44.56       39.05      7.52 o 
   3  -1  23      221.99      235.53     25.61 o 
   4  -1  23       52.72       42.08     16.58 o 
   5  -1  23        0.00       12.98     14.08 o 
  -5   0  23        2.45        4.56      9.04 o 
  -4   0  23        0.57        2.62      7.56 o 
  -3   0  23        5.06        8.51      4.19 o 
  -2   0  23       64.02       54.01     10.54 o 
  -1   0  23      188.63      155.19     12.83 o 
   0   0  23       28.66       39.43      8.71 o 
   1   0  23        0.03        8.50      5.85 o 
   2   0  23      131.51      149.44     13.44 o 
   3   0  23       16.45       19.16      8.75 o 
   4   0  23       59.00       43.58     11.42 o 
  -5   1  23       26.73       23.30     12.28 o 
  -4   1  23       17.12       36.24     10.66 o 
  -3   1  23        0.85        6.66      4.04 o 
  -2   1  23        8.96       15.14      4.24 o 
  -1   1  23      164.14      171.42     10.19 o 
   0   1  23      112.34      127.79     13.27 o 
   1   1  23        0.08        6.56      4.00 o 
   2   1  23        2.01        2.25      8.64 o 
   3   1  23        0.68        5.65      6.88 o 
   4   1  23        0.00        6.55      7.38 o 
  -5   2  23        1.13        4.15      6.36 o 
  -4   2  23        1.14        5.33      6.09 o 
  -3   2  23      216.19      182.03     14.64 o 
  -2   2  23      108.84      101.10      9.13 o 
  -1   2  23       81.80       77.71      7.33 o 
   0   2  23       12.49       19.52     18.15 o 
   1   2  23        4.06       10.80      5.19 o 
   2   2  23       26.71       19.40      7.37 o 
   3   2  23      113.08      106.10     17.26 o 
   4   2  23       13.94       21.57     10.27 o 
  -5   3  23        0.09       19.13      7.55 o 
  -4   3  23       32.67       40.46      9.60 o 
  -3   3  23      169.55      145.92     10.78 o 
  -2   3  23        7.13       20.48      5.55 o 
  -1   3  23       10.75       15.58      7.27 o 
   0   3  23        0.00        4.07      8.16 o 
   1   3  23        2.66       24.50      8.53 o 
   2   3  23       33.50       58.51      9.78 o 
   3   3  23       37.63       46.76      8.91 o 
  -5   4  23        0.04        5.31      7.90 o 
  -4   4  23        2.20       -2.22      6.13 o 
  -3   4  23        3.19       11.33      4.77 o 
  -2   4  23        0.12        9.32      5.08 o 
  -1   4  23      156.81      155.12     18.27 o 
   0   4  23      226.39      258.89     23.27 o 
   1   4  23        4.01       18.51      8.95 o 
   2   4  23       35.32       41.92     10.50 o 
  -4   5  23        2.63        6.44      7.08 o 
  -3   5  23       26.30       37.70      6.70 o 
  -2   5  23       11.04       14.98      6.42 o 
  -1   5  23      333.80      408.78     42.34 o 
   0   5  23       26.23       44.44     11.79 o 
   1   5  23        0.09       24.01      9.59 o 
   2   5  23       65.52       62.69     15.91 o 
  -4   6  23        0.11        7.41      8.05 o 
  -3   6  23       10.97       25.35     12.32 o 
  -2   6  23        6.81        9.92      7.17 o 
  -1   6  23        3.59       14.25      8.87 o 
   0   6  23        0.28        5.17     15.05 o 
   0  -8  24       29.37       20.94     10.24 o 
   1  -8  24       17.21       11.47      9.10 o 
   2  -8  24      636.49      589.14     68.51 o 
   3  -8  24        1.08        4.84      8.30 o 
  -2  -7  24        5.11        5.55      7.45 o 
  -1  -7  24       71.33       48.15     11.61 o 
   0  -7  24        2.05       25.65     10.05 o 
   1  -7  24        1.69       -5.15     10.19 o 
   2  -7  24       10.71       29.60      7.28 o 
   3  -7  24        0.49       11.77      8.74 o 
   4  -7  24        6.66       28.51     10.81 o 
  -3  -6  24        8.91        8.24     11.45 o 
  -2  -6  24        1.07       24.08      7.13 o 
  -1  -6  24      102.98       87.17     13.31 o 
   0  -6  24      116.20      138.33     18.73 o 
   1  -6  24        2.27       14.24      6.83 o 
   2  -6  24        7.12       11.27      5.97 o 
   3  -6  24       10.43       13.87      8.86 o 
   4  -6  24        1.56       20.97     17.76 o 
  -3  -5  24        4.10       12.44      7.41 o 
  -2  -5  24       90.62       62.52     13.19 o 
  -1  -5  24        1.63       16.50      8.62 o 
   0  -5  24        5.87       12.36      7.74 o 
   1  -5  24       19.38       25.83      8.41 o 
   2  -5  24        0.27        8.48      4.96 o 
   3  -5  24       16.80       10.78      7.47 o 
   4  -5  24       28.84       31.60     10.15 o 
   5  -5  24        0.45       17.15     10.95 o 
  -4  -4  24        2.54        9.93      9.28 o 
  -3  -4  24        0.13       19.28      6.77 o 
  -2  -4  24       49.26       56.38      9.50 o 
  -1  -4  24       66.54       70.90     11.09 o 
   0  -4  24      113.61      165.99     21.33 o 
   1  -4  24       10.92       19.64      5.14 o 
   2  -4  24       44.38       33.43      7.17 o 
   3  -4  24        0.03       16.54      8.28 o 
   4  -4  24        3.00        3.81      7.36 o 
   5  -4  24        8.19        6.21      7.28 o 
  -4  -3  24        8.79       16.83      9.88 o 
  -3  -3  24        8.96       19.76      6.45 o 
  -2  -3  24        1.60       17.14      5.35 o 
  -1  -3  24       24.67       25.48      8.34 o 
   0  -3  24      108.06      134.46     16.87 o 
   1  -3  24       62.82       76.38      8.18 o 
   2  -3  24        2.73        8.69      4.71 o 
   3  -3  24        8.61       18.80      8.25 o 
   4  -3  24      134.18      125.50     16.97 o 
   5  -3  24        0.71        2.86      6.62 o 
  -5  -2  24       20.06       19.74      9.22 o 
  -4  -2  24       33.87       63.22     19.82 o 
  -3  -2  24      226.22      196.27     14.82 o 
  -2  -2  24      335.68      316.33     16.13 o 
  -1  -2  24       17.15       14.14      5.23 o 
   0  -2  24        0.00       24.88      7.04 o 
   1  -2  24       40.45       33.21      7.69 o 
   2  -2  24      155.77      154.90     18.30 o 
   3  -2  24       18.41       17.02     10.92 o 
   4  -2  24      354.42      368.22     48.26 o 
   5  -2  24        2.75       18.96      8.58 o 
  -5  -1  24       26.17       17.21     13.69 o 
  -4  -1  24        7.92       14.31      7.75 o 
  -3  -1  24        1.64        6.70      5.42 o 
  -2  -1  24      280.71      300.93     14.17 o 
  -1  -1  24       90.24       74.52     14.66 o 
   0  -1  24      132.02      142.05     14.29 o 
   1  -1  24       38.13       35.66      6.64 o 
   2  -1  24        3.01        5.92      9.40 o 
   3  -1  24       79.56       92.64     14.82 o 
   4  -1  24        0.62       13.01      8.76 o 
   5  -1  24       14.97       13.57      8.67 o 
  -5   0  24       40.59       65.48     14.63 o 
  -4   0  24       11.25        6.33      7.47 o 
  -3   0  24      290.20      245.54     21.54 o 
  -2   0  24       15.05       27.01      7.09 o 
  -1   0  24        0.68       13.51      5.39 o 
   0   0  24       66.24       76.33     17.12 o 
   1   0  24        1.31        8.25      4.36 o 
   2   0  24       18.66       22.16      8.42 o 
   3   0  24       12.61       11.69      8.73 o 
   4   0  24       11.14       25.96     10.66 o 
  -5   1  24        4.49        3.26      8.03 o 
  -4   1  24        6.29        9.18      7.67 o 
  -3   1  24       16.40       15.10      5.08 o 
  -2   1  24        0.85        8.01      3.83 o 
  -1   1  24        4.61       16.66      5.33 o 
   0   1  24      212.95      212.84     16.59 o 
   1   1  24      107.47      110.14     10.32 o 
   2   1  24        7.14       32.93     11.18 o 
   3   1  24        0.28       12.47      8.02 o 
   4   1  24        0.08       12.98      8.69 o 
  -5   2  24        1.64       10.37      6.76 o 
  -4   2  24        7.97       11.82      6.89 o 
  -3   2  24      145.57      149.21     11.11 o 
  -2   2  24       25.92       44.83      6.87 o 
  -1   2  24        7.93       29.77      7.49 o 
   0   2  24        0.50       13.94      6.65 o 
   1   2  24       36.92       38.88      7.69 o 
   2   2  24        6.39       13.95      6.46 o 
   3   2  24       41.27       23.36      9.82 o 
  -5   3  24       12.18       11.62      8.65 o 
  -4   3  24        0.14        7.50      9.15 o 
  -3   3  24       76.31       88.79      9.01 o 
  -2   3  24        0.24        9.05      4.59 o 
  -1   3  24       15.17       31.87      9.44 o 
   0   3  24        2.86       13.16      8.36 o 
   1   3  24        0.11        8.46      7.37 o 
   2   3  24        2.02        6.72      7.05 o 
   3   3  24       19.65       22.09      6.30 o 
  -5   4  24       19.86       12.70     12.75 o 
  -4   4  24        6.96        1.70      6.66 o 
  -3   4  24        3.43       17.73      5.40 o 
  -2   4  24        0.21       15.43      5.53 o 
  -1   4  24        2.75       15.49      8.57 o 
   0   4  24       64.26       82.84     14.33 o 
   1   4  24       27.42       37.55     10.85 o 
   2   4  24      135.20      124.67     21.93 o 
  -4   5  24        1.19       16.62      8.21 o 
  -3   5  24       78.22       69.59     10.36 o 
  -2   5  24        0.18        6.93      6.33 o 
  -1   5  24      133.83      132.41     17.78 o 
   0   5  24       61.05       86.59     18.02 o 
   1   5  24        1.09       23.78      9.65 o 
  -3   6  24       38.58       45.50     11.49 o 
  -2   6  24        2.76       -0.85      9.79 o 
  -1   6  24       12.37       29.73     10.57 o 
   0   6  24        0.18       17.51      9.80 o 
   0  -8  25        2.15        8.61     10.32 o 
   1  -8  25       49.07       59.13     15.82 o 
   2  -8  25      322.52      281.00     39.55 o 
  -1  -7  25        5.47       25.38      8.65 o 
   0  -7  25       25.60       45.04     12.19 o 
   1  -7  25       51.28       33.37     12.25 o 
   2  -7  25      167.13      146.13     14.13 o 
   3  -7  25        5.36       11.70     12.14 o 
  -2  -6  25        7.87        5.70      6.64 o 
  -1  -6  25       67.15       65.68     11.69 o 
   0  -6  25        1.27        2.70      8.10 o 
   1  -6  25       48.43       55.68     10.27 o 
   2  -6  25       23.85       27.58      7.71 o 
   3  -6  25       13.34       26.61     13.26 o 
   4  -6  25        0.93        3.33      8.00 o 
  -3  -5  25       28.90       29.93      9.69 o 
  -2  -5  25        0.52       27.68     10.36 o 
  -1  -5  25       45.69       45.87      9.80 o 
   0  -5  25        0.34       11.35     11.73 o 
   1  -5  25        5.33       13.08     10.40 o 
   2  -5  25       26.70       30.51     11.32 o 
   3  -5  25        4.89       18.09      8.38 o 
   4  -5  25        5.59        8.60      8.02 o 
  -4  -4  25       11.68       17.90     11.02 o 
  -3  -4  25        8.65       26.76     12.81 o 
  -2  -4  25       16.53       20.93      7.07 o 
  -1  -4  25        4.91       34.31      8.43 o 
   0  -4  25       18.82       23.51      8.81 o 
   1  -4  25        5.00        9.63      4.79 o 
   2  -4  25        0.13        0.58      4.73 o 
   3  -4  25       14.02       17.07      8.34 o 
   4  -4  25        0.01       10.16     13.39 o 
  -4  -3  25        3.47        6.69      8.59 o 
  -3  -3  25        0.00       18.33      6.24 o 
  -2  -3  25        3.13       12.54      5.24 o 
  -1  -3  25       26.69       20.44      8.97 o 
   0  -3  25        6.34       28.93      7.49 o 
   1  -3  25       26.72       31.66      5.66 o 
   2  -3  25        2.63        6.49      5.83 o 
   3  -3  25       15.45       24.20      8.90 o 
   4  -3  25        0.09       -0.39      6.71 o 
  -4  -2  25       54.74       77.35     32.37 o 
  -3  -2  25        0.24        7.16      5.64 o 
  -2  -2  25     1244.05     1181.85     43.79 o 
  -1  -2  25       50.37       79.13     13.18 o 
   0  -2  25        0.90       11.18      7.57 o 
   1  -2  25       78.86      102.75     10.34 o 
   2  -2  25       68.91       57.01      9.13 o 
   3  -2  25       74.20       84.34     15.05 o 
   4  -2  25      767.69      672.03     44.96 o 
  -5  -1  25        5.03       15.67      9.40 o 
  -4  -1  25       25.96       58.63     12.69 o 
  -3  -1  25        0.13        3.54      5.69 o 
  -2  -1  25      697.71      605.82     20.53 o 
  -1  -1  25        1.53       12.10      6.26 o 
   0  -1  25        5.24       33.00      8.35 o 
   1  -1  25        0.35       10.17      4.80 o 
   2  -1  25        2.15       16.09      9.13 o 
   3  -1  25      156.65      141.04     24.74 o 
   4  -1  25       53.07       34.27     11.33 o 
  -5   0  25        2.69       32.38     11.04 o 
  -4   0  25       19.54       29.01     10.62 o 
  -3   0  25        1.40       10.90      5.28 o 
  -2   0  25       10.00        8.72      4.86 o 
  -1   0  25       13.66       19.09     10.42 o 
   0   0  25       12.23       20.84      7.03 o 
   1   0  25      160.14      153.59     12.71 o 
   2   0  25        0.98       13.34      5.74 o 
   3   0  25        3.89       21.30      9.03 o 
   4   0  25       48.99       80.71     34.22 o 
  -5   1  25        0.02       10.99      8.63 o 
  -4   1  25        1.32       11.19      8.14 o 
  -3   1  25        6.82       13.64      7.94 o 
  -2   1  25       99.51       77.76      7.69 o 
  -1   1  25       13.71       15.12      6.50 o 
   0   1  25       69.50       68.80     10.48 o 
   1   1  25        0.77       16.70      6.86 o 
   2   1  25        5.52       29.28      7.50 o 
   3   1  25       37.81       27.05     15.45 o 
   4   1  25       24.33       11.65     17.96 o 
  -5   2  25        4.59       10.09      8.85 o 
  -4   2  25       12.89       18.30      7.89 o 
  -3   2  25       22.39       20.98      5.71 o 
  -2   2  25       24.54       30.21      6.80 o 
  -1   2  25       16.92       28.41      9.52 o 
   0   2  25       35.32       40.59     12.12 o 
   1   2  25       12.90        0.05      6.64 o 
   2   2  25        0.34        4.63      5.83 o 
   3   2  25       20.08       27.62     10.97 o 
  -5   3  25        7.53        4.82      9.12 o 
  -4   3  25        2.07       11.59      7.46 o 
  -3   3  25        0.17        9.63      5.16 o 
  -2   3  25        1.67       17.43      5.20 o 
  -1   3  25       15.67       29.97      9.17 o 
   0   3  25       18.08       34.58     15.95 o 
   1   3  25       20.52       20.29      9.19 o 
   2   3  25        1.76       16.66      8.45 o 
   3   3  25        1.31       21.23     13.85 o 
  -4   4  25       11.38       17.31      8.30 o 
  -3   4  25       19.71       17.66      5.66 o 
  -2   4  25       24.23       20.01      8.61 o 
  -1   4  25        5.37       24.42     10.76 o 
   0   4  25      512.31      496.43     27.71 o 
   1   4  25       90.99       63.87     13.57 o 
   2   4  25        0.60        5.56      8.56 o 
  -4   5  25        9.58        6.85      9.18 o 
  -3   5  25        8.04       15.62      5.30 o 
  -2   5  25        6.08       20.29      9.03 o 
  -1   5  25        9.65       24.53      9.95 o 
   0   5  25        4.09       29.87     10.14 o 
   1   5  25        5.15       28.87     10.46 o 
  -2   6  25        6.41       15.82     11.70 o 
  -1   6  25        0.71       26.65     10.60 o 
   1  -8  26        0.00       21.40     10.11 o 
  -1  -7  26        5.00       15.00      9.94 o 
   0  -7  26        3.93       23.60      9.52 o 
   1  -7  26        6.23       10.61      9.13 o 
   2  -7  26      156.26      162.59     58.86 o 
   3  -7  26        4.25       10.84     17.24 o 
  -2  -6  26        5.78       15.40      8.52 o 
  -1  -6  26        0.42       11.76      8.47 o 
   0  -6  26        0.26       32.89     10.56 o 
   1  -6  26        2.77       19.22      9.66 o 
   2  -6  26        0.81        8.58      6.39 o 
   3  -6  26        2.76        8.28      8.50 o 
   4  -6  26       47.69       45.71     22.29 o 
  -3  -5  26        3.97       29.61      9.36 o 
  -2  -5  26        3.63       24.22     13.22 o 
  -1  -5  26        0.29        0.79      6.20 o 
   0  -5  26       62.59       51.00     15.19 o 
   1  -5  26       13.79       14.82      6.45 o 
   2  -5  26       28.05       33.25      7.37 o 
   3  -5  26       82.21       74.85     14.73 o 
   4  -5  26       40.09       29.85     12.33 o 
  -3  -4  26       19.89       13.52      7.38 o 
  -2  -4  26        0.12       23.49      9.00 o 
  -1  -4  26       26.81       40.16     10.71 o 
   0  -4  26       12.84       21.96      8.89 o 
   1  -4  26      139.89      137.17     14.07 o 
   2  -4  26      185.92      159.22     14.33 o 
   3  -4  26        6.11       12.75      7.66 o 
   4  -4  26        1.73        4.87      8.22 o 
  -4  -3  26        7.61       14.63      9.09 o 
  -3  -3  26        2.94       14.19      6.13 o 
  -2  -3  26        7.58       13.50      6.63 o 
  -1  -3  26       11.43       38.17     11.24 o 
   0  -3  26      117.08      120.95     16.58 o 
   1  -3  26        0.94       14.26      4.97 o 
   2  -3  26        0.03        6.64      7.45 o 
   3  -3  26       40.33       39.12     11.22 o 
   4  -3  26      240.31      210.87     53.66 o 
  -4  -2  26        0.84       -2.55      7.04 o 
  -3  -2  26       28.60       31.31      7.88 o 
  -2  -2  26      198.44      197.18     14.58 o 
  -1  -2  26       47.62       41.70     10.44 o 
   0  -2  26        0.57       20.99      8.58 o 
   1  -2  26       64.17       72.51      9.30 o 
   2  -2  26       87.33       83.34     13.32 o 
   3  -2  26       13.46       23.84      8.91 o 
   4  -2  26      258.99      166.22     20.75 o 
  -4  -1  26        0.28        8.54      8.23 o 
  -3  -1  26       23.60       29.61      7.14 o 
  -2  -1  26      936.36      952.24     38.55 o 
  -1  -1  26       90.88      104.63     37.21 o 
   0  -1  26       21.97       35.86     10.58 o 
   1  -1  26       30.54       31.46      8.68 o 
   2  -1  26        5.27        9.26      6.22 o 
   3  -1  26       19.07       28.89     10.02 o 
   4  -1  26      266.57      257.47     26.07 o 
  -5   0  26        1.27       13.69      9.32 o 
  -4   0  26       14.90       22.29      9.77 o 
  -3   0  26       12.66       24.08     10.62 o 
  -2   0  26        1.98       10.54      5.15 o 
  -1   0  26        4.75        7.06      6.16 o 
   0   0  26       11.86        5.73      7.12 o 
   1   0  26       12.29       31.01      8.61 o 
   2   0  26       20.93       38.29     10.70 o 
   3   0  26        1.19       -5.48      7.94 o 
   4   0  26        4.79        3.80      8.52 o 
  -5   1  26       15.99       32.10     26.59 o 
  -4   1  26        8.17        5.62      8.48 o 
  -3   1  26       23.30       14.00      5.88 o 
  -2   1  26       33.08       48.12     15.15 o 
  -1   1  26        3.17        8.54      6.73 o 
   0   1  26       25.48       34.66     11.48 o 
   1   1  26        7.92       36.00      9.52 o 
   2   1  26       45.55       46.51      9.20 o 
   3   1  26        5.84       10.13     15.52 o 
  -5   2  26        3.94        5.21      8.56 o 
  -4   2  26        2.97       15.38      7.57 o 
  -3   2  26        4.00        4.22      4.61 o 
  -2   2  26       12.56       14.34      7.20 o 
  -1   2  26       60.11       60.37     24.33 o 
   0   2  26       28.10       38.21     11.32 o 
   1   2  26       11.33       29.38     13.60 o 
   2   2  26        7.08       19.84      8.65 o 
   3   2  26      178.99      154.96     22.61 o 
  -4   3  26        1.06       12.08      7.66 o 
  -3   3  26       31.02       25.31      6.24 o 
  -2   3  26      104.88      117.68     16.09 o 
  -1   3  26        5.90       43.46     10.64 o 
   0   3  26        3.94       16.85      8.81 o 
   1   3  26        4.68       10.24      8.56 o 
   2   3  26       46.74       57.01     17.02 o 
  -4   4  26       24.96       23.48      9.88 o 
  -3   4  26        3.46       13.27      5.49 o 
  -2   4  26        0.16        2.73      9.97 o 
  -1   4  26        0.71       21.16      9.40 o 
   0   4  26      201.38      223.30     23.07 o 
   1   4  26        0.41        5.77     11.61 o 
  -3   5  26        0.19       18.24      5.58 o 
  -2   5  26       10.95       37.43     15.38 o 
  -1   5  26        0.29       14.15      9.14 o 
   0   5  26       91.18       82.07     15.85 o 
   0  -7  27        0.06       27.47     15.39 o 
   1  -7  27        8.21       16.34      8.84 o 
   2  -7  27        2.55       19.15      7.86 o 
  -2  -6  27        0.32        5.21      8.53 o 
  -1  -6  27       92.76       87.79     14.44 o 
   0  -6  27        9.84       40.79     10.97 o 
   1  -6  27       34.96       27.79      9.13 o 
   2  -6  27        0.62       10.44      6.24 o 
   3  -6  27        0.06        4.69      7.61 o 
  -2  -5  27       28.44       30.57     11.16 o 
  -1  -5  27       25.77       37.68     11.22 o 
   0  -5  27        0.80       30.58      9.95 o 
   1  -5  27       48.81       35.06      9.98 o 
   2  -5  27       10.77       10.69      6.09 o 
   3  -5  27       26.85       19.81      9.92 o 
   4  -5  27       20.61       12.15      8.67 o 
  -3  -4  27        7.98        7.42      7.29 o 
  -2  -4  27        2.15       26.14     10.97 o 
  -1  -4  27        0.42       13.73      8.66 o 
   0  -4  27        2.62       12.08      8.22 o 
   1  -4  27       31.63       35.17      7.35 o 
   2  -4  27       24.08       34.39      7.77 o 
   3  -4  27        1.12       10.45      8.08 o 
   4  -4  27        0.65       20.59      9.40 o 
  -4  -3  27       15.78       30.58     11.44 o 
  -3  -3  27        5.90        9.09      6.24 o 
  -2  -3  27        2.04       15.37      6.63 o 
  -1  -3  27        0.07       16.03      8.85 o 
   0  -3  27       24.73       18.73      9.20 o 
   1  -3  27        6.59       13.43      5.49 o 
   2  -3  27       92.23       91.56     12.53 o 
   3  -3  27       10.65       27.42     11.16 o 
   4  -3  27       45.97       41.70     15.80 o 
  -4  -2  27        5.70       12.04     12.95 o 
  -3  -2  27      144.05      114.47     12.61 o 
  -2  -2  27       11.36       24.54      7.79 o 
  -1  -2  27       15.98       28.66     10.36 o 
   0  -2  27       23.03       51.76     21.73 o 
   1  -2  27        0.82       19.15      6.78 o 
   2  -2  27       51.54       33.24      7.60 o 
   3  -2  27        1.66        0.02      7.11 o 
   4  -2  27       53.45       23.70     21.16 o 
  -4  -1  27        5.39       10.70      8.82 o 
  -3  -1  27        2.03       17.62      7.33 o 
  -2  -1  27      107.64      116.27     13.42 o 
  -1  -1  27        2.30       17.58      8.66 o 
   0  -1  27        0.04       18.44      8.64 o 
   1  -1  27        0.59       16.96      6.74 o 
   2  -1  27       18.52       15.49      6.61 o 
   3  -1  27        0.54       24.91      9.74 o 
   4  -1  27        1.66       19.33     25.23 o 
  -4   0  27        3.04       17.71     10.25 o 
  -3   0  27       77.35       62.63     14.76 o 
  -2   0  27        2.26       20.50      8.36 o 
  -1   0  27       26.29       30.75      9.55 o 
   0   0  27        0.15       22.81      9.28 o 
   1   0  27      200.86      178.19     30.58 o 
   2   0  27        2.30       14.14      6.57 o 
   3   0  27        0.01       10.48     13.32 o 
  -4   1  27       13.78       13.37      9.54 o 
  -3   1  27       13.75       18.74      6.76 o 
  -2   1  27        1.37       10.20      6.22 o 
  -1   1  27      130.15      101.29     16.06 o 
   0   1  27      153.24      175.10     20.00 o 
   1   1  27       19.02       21.26      9.15 o 
   2   1  27       14.79       34.73     17.98 o 
   3   1  27       14.11       46.39     13.17 o 
  -4   2  27        5.81        9.43     11.31 o 
  -3   2  27        3.07       10.36      5.86 o 
  -2   2  27       83.59       82.34     11.48 o 
  -1   2  27        0.02        5.84      7.47 o 
   0   2  27        9.85       15.51     10.23 o 
   1   2  27        4.89       16.02      8.55 o 
   2   2  27       33.73       33.50     10.40 o 
  -4   3  27        3.23        8.67     11.04 o 
  -3   3  27       90.83       90.65     10.01 o 
  -2   3  27        7.59       22.24      8.92 o 
  -1   3  27       91.58       94.86     21.85 o 
   0   3  27       98.56      104.72     29.73 o 
   1   3  27        9.69       41.04     11.35 o 
   2   3  27       53.91       63.69     17.82 o 
  -3   4  27        6.43       11.15      5.47 o 
  -2   4  27        4.70       19.08     10.58 o 
  -1   4  27       62.65       65.61     13.81 o 
   0   4  27        0.31       40.71     11.27 o 
   1   4  27       14.43        6.33      8.29 o 
  -2   5  27        1.77       14.52     10.61 o 
  -1   5  27       14.87       15.84     21.79 o 
   1  -7  28        6.67       28.03     13.94 o 
  -1  -6  28       98.10      115.67     14.82 o 
   0  -6  28       77.04       90.54     16.34 o 
   1  -6  28       19.82       19.69     11.44 o 
   2  -6  28        4.43       15.82      7.75 o 
   3  -6  28        3.25        7.30      8.87 o 
  -2  -5  28       68.28       44.11     11.76 o 
  -1  -5  28      137.80      129.88     15.17 o 
   0  -5  28       68.44       76.84     11.95 o 
   1  -5  28       17.76       26.48      9.84 o 
   2  -5  28      114.86       93.94     11.82 o 
   3  -5  28        0.15       11.31      8.94 o 
  -3  -4  28       10.66       22.75     10.44 o 
  -2  -4  28        3.44       15.67     13.42 o 
  -1  -4  28        9.12       26.57     10.72 o 
   0  -4  28        8.00       27.52      8.40 o 
   1  -4  28       29.10       43.18     14.73 o 
   2  -4  28      185.34      179.26     17.89 o 
   3  -4  28        5.13       21.89      9.88 o 
  -3  -3  28        0.04       21.78      8.80 o 
  -2  -3  28      194.63      184.07     27.18 o 
  -1  -3  28        4.01       22.26      8.73 o 
   0  -3  28      100.71      105.32     27.95 o 
   1  -3  28       11.02       12.60      6.39 o 
   2  -3  28        3.78        7.93      9.23 o 
   3  -3  28        0.27        8.20      7.94 o 
  -4  -2  28       13.37       17.58     11.08 o 
  -3  -2  28        9.05       10.75      6.67 o 
  -2  -2  28       73.00       86.04     13.38 o 
  -1  -2  28      181.36      181.89     20.81 o 
   0  -2  28        1.87       26.85      9.26 o 
   1  -2  28        2.33       12.84      6.72 o 
   2  -2  28       34.12       26.75      7.47 o 
   3  -2  28       21.97       50.68     12.77 o 
  -4  -1  28        0.11       11.13     10.88 o 
  -3  -1  28       24.15       31.96      7.96 o 
  -2  -1  28        5.45       16.14      6.79 o 
  -1  -1  28        6.85       14.44      8.98 o 
   0  -1  28       11.13       19.47     11.13 o 
   1  -1  28       45.76       53.40     11.57 o 
   2  -1  28        0.60       14.37      6.48 o 
   3  -1  28       51.84       30.25     11.90 o 
  -4   0  28       23.35       23.51     11.06 o 
  -3   0  28        3.80       12.71      6.09 o 
  -2   0  28        2.08       12.28      7.06 o 
  -1   0  28        5.12       29.29     10.19 o 
   0   0  28        4.78        9.01      7.86 o 
   1   0  28      223.72      222.08     21.48 o 
   2   0  28        1.94        5.53      9.38 o 
   3   0  28       25.22       38.24     11.54 o 
  -4   1  28        3.81        2.54      8.42 o 
  -3   1  28       10.23        9.75      5.63 o 
  -2   1  28       43.36       50.72     11.66 o 
  -1   1  28        3.68       26.31     10.28 o 
   0   1  28       27.90       40.29     22.65 o 
   1   1  28       96.94       85.80     14.94 o 
   2   1  28       12.47       17.64      8.45 o 
   3   1  28       35.89       32.95     12.20 o 
  -4   2  28       19.66       27.37     29.84 o 
  -3   2  28       24.87       35.38      7.15 o 
  -2   2  28        1.52       13.92      6.97 o 
  -1   2  28        0.66       10.50      8.48 o 
   0   2  28        0.32       10.81      8.77 o 
   1   2  28        9.99       21.39      9.83 o 
   2   2  28        2.93       25.11     11.67 o 
  -3   3  28       28.01       26.86      7.22 o 
  -2   3  28       46.34       22.64     12.53 o 
  -1   3  28        2.70       28.63      9.55 o 
   0   3  28       39.42       46.01     11.79 o 
   1   3  28       45.49       36.36     10.81 o 
  -3   4  28       52.99       38.51      8.77 o 
  -2   4  28        6.95       26.02     12.85 o 
  -1   4  28        6.25       20.89     10.70 o 
   0   4  28      243.59      214.47     23.91 o 
   0  -6  29       13.57       16.51      9.39 o 
   1  -6  29       19.76       21.17     19.10 o 
   2  -6  29        0.30        3.74      6.48 o 
  -2  -5  29       11.75        6.39      9.13 o 
  -1  -5  29       26.70       34.53     12.50 o 
   0  -5  29      194.26      231.69     19.93 o 
   1  -5  29       15.85       15.25      9.36 o 
   2  -5  29        3.06       11.54      7.46 o 
   3  -5  29       29.85       26.40     11.16 o 
  -2  -4  29        8.92       13.73      8.98 o 
  -1  -4  29       54.54       47.11     12.55 o 
   0  -4  29        2.36       56.34     19.76 o 
   1  -4  29        6.76       15.06      8.01 o 
   2  -4  29      207.96      197.55     16.25 o 
   3  -4  29       59.19       55.96     20.58 o 
  -3  -3  29        3.43       13.15     12.89 o 
  -2  -3  29      142.08      150.93     63.55 o 
  -1  -3  29        0.63        4.02      9.12 o 
   0  -3  29       39.96       54.33     12.24 o 
   1  -3  29        2.29       36.44      9.99 o 
   2  -3  29        2.68       17.44      6.96 o 
   3  -3  29      102.90       86.80     17.19 o 
  -3  -2  29        0.53        2.16     12.79 o 
  -2  -2  29        8.81       29.97      9.59 o 
  -1  -2  29      294.54      270.56     24.29 o 
   0  -2  29        0.07       12.62      8.04 o 
   1  -2  29       20.76       31.62     11.48 o 
   2  -2  29        5.63       20.79      7.13 o 
   3  -2  29        0.00       19.51      9.60 o 
  -3  -1  29        3.51       11.10      6.95 o 
  -2  -1  29        0.34       10.67      8.67 o 
  -1  -1  29        7.83       12.09      8.96 o 
   0  -1  29        0.82       15.02      8.86 o 
   1  -1  29       33.56       31.95     11.50 o 
   2  -1  29       29.15       41.87     14.19 o 
   3  -1  29       35.55       30.25     10.69 o 
  -4   0  29        9.12       18.19     10.85 o 
  -3   0  29        3.26        2.95     12.17 o 
  -2   0  29        2.06       26.84      9.68 o 
  -1   0  29       22.93       70.14     20.24 o 
   0   0  29       32.05       31.79     10.19 o 
   1   0  29       16.09       36.97     10.67 o 
   2   0  29       42.49       59.38     11.62 o 
   3   0  29       58.16       59.63     15.78 o 
  -3   1  29        4.19        8.72      5.74 o 
  -2   1  29       24.49       28.83     10.08 o 
  -1   1  29       12.50       24.98     10.57 o 
   0   1  29        0.15       29.09     10.40 o 
   1   1  29       19.18       18.61      9.50 o 
   2   1  29      100.87       81.85     13.91 o 
  -3   2  29        2.74       16.95      6.96 o 
  -2   2  29      110.78      117.30     16.87 o 
  -1   2  29       18.70       40.91     16.63 o 
   0   2  29        0.11        0.80      7.88 o 
   1   2  29        0.41        4.67      7.70 o 
  -3   3  29        0.37        9.39      7.07 o 
  -2   3  29        8.46       12.64     11.29 o 
  -1   3  29        6.34       25.24     11.47 o 
   0   3  29       15.51       31.31     10.78 o 
   1  -6  30        3.99       41.95     12.33 o 
  -1  -5  30        3.57       10.11      9.34 o 
   0  -5  30       14.79       26.00     13.42 o 
   1  -5  30        4.73       21.27      8.26 o 
   2  -5  30        0.31       16.78      7.86 o 
  -2  -4  30       20.66       17.35     11.60 o 
  -1  -4  30       37.40       57.48     13.46 o 
   0  -4  30        8.93       37.20     25.99 o 
   1  -4  30        6.35       27.01     11.97 o 
   2  -4  30      110.42      104.57     14.15 o 
  -2  -3  30        2.93       28.78     12.91 o 
  -1  -3  30      190.61      181.46     22.17 o 
   0  -3  30        4.64       15.51      9.12 o 
   1  -3  30        3.19       21.68      9.58 o 
   2  -3  30        0.29       12.33     13.76 o 
   3  -3  30       34.82       23.46     16.01 o 
  -3  -2  30       80.25       62.90     11.56 o 
  -2  -2  30        1.82       14.34      9.39 o 
  -1  -2  30        3.23       28.50     18.41 o 
   0  -2  30        5.54        6.34      8.32 o 
   1  -2  30        0.25       17.72      9.20 o 
   2  -2  30        0.03       17.94      8.37 o 
   3  -2  30       11.63       32.45     11.57 o 
  -3  -1  30        2.27       13.09      7.59 o 
  -2  -1  30        9.28       28.62     20.77 o 
  -1  -1  30       61.57       60.70     14.25 o 
   0  -1  30       21.22       34.75     15.57 o 
   1  -1  30       39.15       61.94     12.89 o 
   2  -1  30        0.49       19.14      8.31 o 
  -3   0  30        6.56        5.50     14.11 o 
  -2   0  30        7.69        4.53      8.28 o 
  -1   0  30        0.00       20.88      9.34 o 
   0   0  30       14.54       21.18     11.35 o 
   1   0  30       43.02       43.03     49.51 o 
   2   0  30       14.57       15.21      8.43 o 
  -3   1  30       37.72       52.99     23.42 o 
  -2   1  30        1.06       11.61      9.15 o 
  -1   1  30       16.66       29.32     10.51 o 
   0   1  30        3.76        7.30      9.13 o 
   1   1  30       14.52       21.03      9.19 o 
   2   1  30       39.03       68.27     17.52 o 
  -3   2  30        7.16       14.57      7.62 o 
  -2   2  30       57.03       46.92     11.64 o 
  -1   2  30        2.52       15.61      9.76 o 
   0   2  30        0.61       23.31     10.65 o 
   1   2  30        0.20       19.56      9.22 o 
  -2   3  30       23.23       19.35     12.06 o 
  -1   3  30       31.01       41.81     30.95 o 
   0  -5  31       14.25       18.45      9.98 o 
   1  -5  31        1.18       18.33      7.70 o 
  -1  -4  31       99.24       83.78     15.30 o 
   0  -4  31        7.36       36.56     10.92 o 
   1  -4  31        2.06       19.76     13.08 o 
   2  -4  31       47.55       53.54     15.38 o 
  -2  -3  31       24.66       27.56     11.47 o 
  -1  -3  31      197.33      186.51     34.96 o 
   0  -3  31        0.82       23.57     10.67 o 
   1  -3  31        0.05       18.40      9.66 o 
   2  -3  31        8.15       23.41      9.29 o 
  -2  -2  31        0.43       17.32     10.43 o 
  -1  -2  31      285.32      248.38     31.68 o 
   0  -2  31        1.96       27.65     11.13 o 
   1  -2  31        7.04       21.14      9.96 o 
   2  -2  31       32.59       35.66      9.95 o 
  -2  -1  31        0.02       19.44     17.49 o 
  -1  -1  31        0.00       12.26      9.46 o 
   0  -1  31        9.92       26.61      9.96 o 
   1  -1  31       12.73       35.39     10.98 o 
   2  -1  31       45.96       49.61     11.45 o 
  -2   0  31        1.48       21.70      9.99 o 
  -1   0  31        2.39        4.93     10.22 o 
   0   0  31        0.81       14.96      8.48 o 
   1   0  31        0.06       17.65      8.80 o 
  -2   1  31        0.04       17.12      9.87 o 
  -1   1  31        9.48       20.67      9.84 o 
   0   1  31        3.38       26.97     10.80 o 
   1   1  31        2.80       19.68      9.07 o 
  -2   2  31        2.71       19.34     14.16 o 
  -1   2  31        0.01       27.45     11.60 o 
   0   2  31        0.07       18.41     10.60 o 
   0  -4  32        0.18       15.31     10.45 o 
   1  -4  32        1.04        7.55      9.04 o 
  -1  -3  32        8.95       10.53      9.88 o 
   0  -3  32        3.78       23.33      9.66 o 
   1  -3  32        0.07       19.05      9.52 o 
  -2  -2  32        0.58        9.26      9.19 o 
  -1  -2  32      484.33      406.85     26.08 o 
   0  -2  32        0.72       21.67     14.22 o 
   1  -2  32        2.59        3.47      8.01 o 
  -2  -1  32        0.30        6.60      8.66 o 
  -1  -1  32       67.18      144.81     29.64 o 
   0  -1  32        5.26       18.23     10.14 o 
   1  -1  32        5.76       40.84     11.54 o 
  -2   0  32       11.74       12.88      8.94 o 
  -1   0  32       10.14       33.15     11.76 o 
   0   0  32        0.00       -2.86     10.58 o 
   1   0  32       14.04       28.97     10.65 o 
  -1   1  32       15.33       28.66     11.38 o 
   0   1  32        5.97       34.55     10.76 o 
   0  -2  33       32.25       31.89     11.89 o 
                                                 
